# Supplementary material for: Evaluating implementation of the Transparency and Openness Promotion (TOP) guidelines: the TRUST process for rating journal policies, procedures, and practices
Source: Res Integr Peer Rev. 2021 Jun 2;6:9. doi: 10.1186/s41073-021-00112-8 (PMC8173977; doi:10.1186/s41073-021-00112-8)
Supplement: Supplementary file 5 — Additional file 5. [file 41073_2021_112_MOESM5_ESM.zip › Additional file 5R0.xml]

<?xml version="1.0" encoding="UTF-8" ?>
<ODM xmlns="http://www.cdisc.org/ns/odm/v1.3" xmlns:ds="http://www.w3.org/2000/09/xmldsig#" xmlns:xsi="http://www.w3.org/2001/XMLSchema-instance" xmlns:redcap="https://projectredcap.org" xsi:schemaLocation="http://www.cdisc.org/ns/odm/v1.3 schema/odm/ODM1-3-1.xsd" ODMVersion="1.3.1" FileOID="000-00-0000" FileType="Snapshot" Description="Policy" AsOfDateTime="2020-12-30T21:02:24" CreationDateTime="2020-12-30T21:02:24" SourceSystem="REDCap" SourceSystemVersion="10.0.25">
<Study OID="Project.Policy">
<GlobalVariables>
	<StudyName>Policy</StudyName>
	<StudyDescription>This file contains the metadata, events, and data for REDCap project "Policy".</StudyDescription>
	<ProtocolName>Policy</ProtocolName>
	<redcap:RecordAutonumberingEnabled>1</redcap:RecordAutonumberingEnabled>
	<redcap:CustomRecordLabel>([jn])</redcap:CustomRecordLabel>
	<redcap:SecondaryUniqueField></redcap:SecondaryUniqueField>
	<redcap:SchedulingEnabled>0</redcap:SchedulingEnabled>
	<redcap:SurveysEnabled>1</redcap:SurveysEnabled>
	<redcap:SurveyInvitationEmailField>email</redcap:SurveyInvitationEmailField>
	<redcap:Purpose>0</redcap:Purpose>
	<redcap:PurposeOther></redcap:PurposeOther>
	<redcap:ProjectNotes></redcap:ProjectNotes>
	<redcap:MissingDataCodes></redcap:MissingDataCodes>
	<redcap:SurveysGroup>
		<redcap:Surveys form_name="policies_evaluation" title="Journal Policy Rating Questionnaire" instructions="" acknowledgement="&lt;p&gt;&lt;strong&gt;Thank you for taking the survey.&lt;/strong&gt;&lt;/p&gt;
&lt;p&gt;Have a nice day!&lt;/p&gt;" question_by_section="0" display_page_number="0" question_auto_numbering="0" survey_enabled="1" save_and_return="1" save_and_return_code_bypass="1" logo="" hide_title="0" view_results="0" min_responses_view_results="10" check_diversity_view_results="0" end_survey_redirect_url="" survey_expiration="" promis_skip_question="0" survey_auth_enabled_single="0" edit_completed_response="0" hide_back_button="0" show_required_field_text="1" confirmation_email_subject="" confirmation_email_content="" confirmation_email_from="" confirmation_email_from_display="" confirmation_email_attach_pdf="0" confirmation_email_attachment="" text_to_speech="0" text_to_speech_language="en" end_survey_redirect_next_survey="0" theme="" text_size="" font_family="16" theme_text_buttons="" theme_bg_page="" theme_text_title="" theme_bg_title="" theme_text_sectionheader="" theme_bg_sectionheader="" theme_text_question="" theme_bg_question="" enhanced_choices="0" repeat_survey_enabled="0" repeat_survey_btn_text="" repeat_survey_btn_location="AFTER_SUBMIT" response_limit="" response_limit_include_partials="1" response_limit_custom_text="Thank you for your interest; however, the survey is closed because the maximum number of responses has been reached." survey_time_limit_days="" survey_time_limit_hours="" survey_time_limit_minutes="" email_participant_field="" end_of_survey_pdf_download="1" pdf_auto_archive="1" pdf_econsent_version="" pdf_econsent_type="" pdf_econsent_firstname_field="" pdf_econsent_firstname_event_id="" pdf_econsent_lastname_field="" pdf_econsent_lastname_event_id="" pdf_econsent_dob_field="" pdf_econsent_dob_event_id="" pdf_econsent_allow_edit="0" pdf_econsent_signature_field1="" pdf_econsent_signature_field2="" pdf_econsent_signature_field3="" pdf_econsent_signature_field4="" pdf_econsent_signature_field5=""/>
	</redcap:SurveysGroup>
</GlobalVariables>
<MetaDataVersion OID="Metadata.Policy_2020-12-30_2102" Name="Policy" redcap:RecordIdField="record_id">
	<FormDef OID="Form.policies_evaluation" Name="Policies evaluation" Repeating="No" redcap:FormName="policies_evaluation">
		<ItemGroupRef ItemGroupOID="policies_evaluation.record_id" Mandatory="No"/>
		<ItemGroupRef ItemGroupOID="policies_evaluation.q1a" Mandatory="No"/>
		<ItemGroupRef ItemGroupOID="policies_evaluation.q1b" Mandatory="No"/>
		<ItemGroupRef ItemGroupOID="policies_evaluation.q2a" Mandatory="No"/>
		<ItemGroupRef ItemGroupOID="policies_evaluation.q2b" Mandatory="No"/>
		<ItemGroupRef ItemGroupOID="policies_evaluation.q3a" Mandatory="No"/>
		<ItemGroupRef ItemGroupOID="policies_evaluation.q3b" Mandatory="No"/>
		<ItemGroupRef ItemGroupOID="policies_evaluation.q4a" Mandatory="No"/>
		<ItemGroupRef ItemGroupOID="policies_evaluation.q4b" Mandatory="No"/>
		<ItemGroupRef ItemGroupOID="policies_evaluation.q5a" Mandatory="No"/>
		<ItemGroupRef ItemGroupOID="policies_evaluation.q5b" Mandatory="No"/>
		<ItemGroupRef ItemGroupOID="policies_evaluation.q6a" Mandatory="No"/>
		<ItemGroupRef ItemGroupOID="policies_evaluation.q6b" Mandatory="No"/>
		<ItemGroupRef ItemGroupOID="policies_evaluation.q7a" Mandatory="No"/>
		<ItemGroupRef ItemGroupOID="policies_evaluation.q7b" Mandatory="No"/>
		<ItemGroupRef ItemGroupOID="policies_evaluation.q8a" Mandatory="No"/>
		<ItemGroupRef ItemGroupOID="policies_evaluation.q8b" Mandatory="No"/>
		<ItemGroupRef ItemGroupOID="policies_evaluation.q9a" Mandatory="No"/>
		<ItemGroupRef ItemGroupOID="policies_evaluation.q9b" Mandatory="No"/>
		<ItemGroupRef ItemGroupOID="policies_evaluation.q10a___1" Mandatory="No"/>
		<ItemGroupRef ItemGroupOID="policies_evaluation.badges_text" Mandatory="No"/>
		<ItemGroupRef ItemGroupOID="policies_evaluation.google_sheet_status" Mandatory="No"/>
		<ItemGroupRef ItemGroupOID="policies_evaluation.comment_box" Mandatory="No"/>
		<ItemGroupRef ItemGroupOID="policies_evaluation.policies_evaluation_complete" Mandatory="No"/>
	</FormDef>
	<ItemGroupDef OID="policies_evaluation.record_id" Name="Policies evaluation" Repeating="No">
		<ItemRef ItemOID="record_id" Mandatory="No" redcap:Variable="record_id"/>
		<ItemRef ItemOID="username" Mandatory="Yes" redcap:Variable="username"/>
		<ItemRef ItemOID="username_confirm" Mandatory="Yes" redcap:Variable="username_confirm"/>
		<ItemRef ItemOID="jn" Mandatory="Yes" redcap:Variable="jn"/>
	</ItemGroupDef>
	<ItemGroupDef OID="policies_evaluation.q1a" Name="&lt;div class=&quot;rich-text-field-label&quot;&gt;&lt;p style=&quot;text-align: center;&quot;&gt;You are reviewing [jn]&lt;br /&gt;&lt;br /&gt; CITATION STANDARDS (PREVIOUSLY COLLECTED DATA)&lt;br /&gt;&lt;br /&gt;&lt;/p&gt;&lt;/div&gt;" Repeating="No">
		<ItemRef ItemOID="q1a" Mandatory="Yes" redcap:Variable="q1a"/>
	</ItemGroupDef>
	<ItemGroupDef OID="policies_evaluation.q1b" Name="Policies evaluation" Repeating="No">
		<ItemRef ItemOID="q1b" Mandatory="Yes" redcap:Variable="q1b"/>
		<ItemRef ItemOID="q1c" Mandatory="Yes" redcap:Variable="q1c"/>
		<ItemRef ItemOID="q1d" Mandatory="Yes" redcap:Variable="q1d"/>
		<ItemRef ItemOID="q1e" Mandatory="Yes" redcap:Variable="q1e"/>
		<ItemRef ItemOID="q1f" Mandatory="Yes" redcap:Variable="q1f"/>
		<ItemRef ItemOID="q1g" Mandatory="No" redcap:Variable="q1g"/>
		<ItemRef ItemOID="q1h" Mandatory="Yes" redcap:Variable="q1h"/>
		<ItemRef ItemOID="text_citation_standards" Mandatory="No" redcap:Variable="text_citation_standards"/>
	</ItemGroupDef>
	<ItemGroupDef OID="policies_evaluation.q2a" Name="&lt;div class=&quot;rich-text-field-label&quot;&gt;&lt;p style=&quot;text-align: center;&quot;&gt;DATA TRANSPARENCY (&lt;em&gt;NEWLY COLLECTED DATA&lt;/em&gt;)&lt;/p&gt;&lt;/div&gt;" Repeating="No">
		<ItemRef ItemOID="q2a" Mandatory="Yes" redcap:Variable="q2a"/>
	</ItemGroupDef>
	<ItemGroupDef OID="policies_evaluation.q2b" Name="Policies evaluation" Repeating="No">
		<ItemRef ItemOID="q2b" Mandatory="Yes" redcap:Variable="q2b"/>
		<ItemRef ItemOID="q2c" Mandatory="Yes" redcap:Variable="q2c"/>
		<ItemRef ItemOID="data_transparency_text" Mandatory="No" redcap:Variable="data_transparency_text"/>
	</ItemGroupDef>
	<ItemGroupDef OID="policies_evaluation.q3a" Name="&lt;div class=&quot;rich-text-field-label&quot;&gt;&lt;p style=&quot;text-align: center;&quot;&gt;ANALYTIC METHODS (CODE) TRANSPARENCY&lt;/p&gt;&lt;/div&gt;" Repeating="No">
		<ItemRef ItemOID="q3a" Mandatory="Yes" redcap:Variable="q3a"/>
	</ItemGroupDef>
	<ItemGroupDef OID="policies_evaluation.q3b" Name="Policies evaluation" Repeating="No">
		<ItemRef ItemOID="q3b" Mandatory="Yes" redcap:Variable="q3b"/>
		<ItemRef ItemOID="q3c" Mandatory="Yes" redcap:Variable="q3c"/>
		<ItemRef ItemOID="analytic_methods_text" Mandatory="No" redcap:Variable="analytic_methods_text"/>
	</ItemGroupDef>
	<ItemGroupDef OID="policies_evaluation.q4a" Name="&lt;div class=&quot;rich-text-field-label&quot;&gt;&lt;p style=&quot;text-align: center;&quot;&gt;VERIFICATION OF DATA AND ANALYTIC METHODS&lt;/p&gt;&lt;/div&gt;" Repeating="No">
		<ItemRef ItemOID="q4a" Mandatory="Yes" redcap:Variable="q4a"/>
	</ItemGroupDef>
	<ItemGroupDef OID="policies_evaluation.q4b" Name="Policies evaluation" Repeating="No">
		<ItemRef ItemOID="q4b" Mandatory="Yes" redcap:Variable="q4b"/>
		<ItemRef ItemOID="verification_text" Mandatory="No" redcap:Variable="verification_text"/>
	</ItemGroupDef>
	<ItemGroupDef OID="policies_evaluation.q5a" Name="&lt;div class=&quot;rich-text-field-label&quot;&gt;&lt;p style=&quot;text-align: center;&quot;&gt;RESEARCH MATERIALS TRANSPARENCY&lt;/p&gt;&lt;/div&gt;" Repeating="No">
		<ItemRef ItemOID="q5a" Mandatory="Yes" redcap:Variable="q5a"/>
	</ItemGroupDef>
	<ItemGroupDef OID="policies_evaluation.q5b" Name="Policies evaluation" Repeating="No">
		<ItemRef ItemOID="q5b" Mandatory="Yes" redcap:Variable="q5b"/>
		<ItemRef ItemOID="q5c" Mandatory="Yes" redcap:Variable="q5c"/>
		<ItemRef ItemOID="q5d" Mandatory="Yes" redcap:Variable="q5d"/>
		<ItemRef ItemOID="q5e" Mandatory="Yes" redcap:Variable="q5e"/>
		<ItemRef ItemOID="q5f" Mandatory="Yes" redcap:Variable="q5f"/>
		<ItemRef ItemOID="research_materials_text" Mandatory="No" redcap:Variable="research_materials_text"/>
	</ItemGroupDef>
	<ItemGroupDef OID="policies_evaluation.q6a" Name="&lt;div class=&quot;rich-text-field-label&quot;&gt;&lt;p style=&quot;text-align: center;&quot;&gt;DESIGN AND ANALYSIS TRANSPARENCY&lt;br /&gt;&lt;br /&gt;&lt;/p&gt;&lt;/div&gt;" Repeating="No">
		<ItemRef ItemOID="q6a" Mandatory="Yes" redcap:Variable="q6a"/>
	</ItemGroupDef>
	<ItemGroupDef OID="policies_evaluation.q6b" Name="Policies evaluation" Repeating="No">
		<ItemRef ItemOID="q6b" Mandatory="Yes" redcap:Variable="q6b"/>
		<ItemRef ItemOID="q6c" Mandatory="Yes" redcap:Variable="q6c"/>
		<ItemRef ItemOID="q6d" Mandatory="Yes" redcap:Variable="q6d"/>
		<ItemRef ItemOID="design_and_analysis_text" Mandatory="No" redcap:Variable="design_and_analysis_text"/>
	</ItemGroupDef>
	<ItemGroupDef OID="policies_evaluation.q7a" Name="&lt;div class=&quot;rich-text-field-label&quot;&gt;&lt;p style=&quot;text-align: center;&quot;&gt;REGISTRATION OF STUDIES&lt;/p&gt;&lt;/div&gt;" Repeating="No">
		<ItemRef ItemOID="q7a" Mandatory="Yes" redcap:Variable="q7a"/>
	</ItemGroupDef>
	<ItemGroupDef OID="policies_evaluation.q7b" Name="Policies evaluation" Repeating="No">
		<ItemRef ItemOID="q7b" Mandatory="Yes" redcap:Variable="q7b"/>
		<ItemRef ItemOID="q7c" Mandatory="Yes" redcap:Variable="q7c"/>
		<ItemRef ItemOID="q7d" Mandatory="Yes" redcap:Variable="q7d"/>
		<ItemRef ItemOID="q7e" Mandatory="Yes" redcap:Variable="q7e"/>
		<ItemRef ItemOID="q7f" Mandatory="Yes" redcap:Variable="q7f"/>
		<ItemRef ItemOID="registration_studies_text" Mandatory="No" redcap:Variable="registration_studies_text"/>
	</ItemGroupDef>
	<ItemGroupDef OID="policies_evaluation.q8a" Name="&lt;div class=&quot;rich-text-field-label&quot;&gt;&lt;p style=&quot;text-align: center;&quot;&gt;REGISTRATION OF ANALYSIS PLANS&lt;/p&gt;&lt;/div&gt;" Repeating="No">
		<ItemRef ItemOID="q8a" Mandatory="Yes" redcap:Variable="q8a"/>
	</ItemGroupDef>
	<ItemGroupDef OID="policies_evaluation.q8b" Name="Policies evaluation" Repeating="No">
		<ItemRef ItemOID="q8b" Mandatory="Yes" redcap:Variable="q8b"/>
		<ItemRef ItemOID="q8c" Mandatory="Yes" redcap:Variable="q8c"/>
		<ItemRef ItemOID="q8d" Mandatory="Yes" redcap:Variable="q8d"/>
		<ItemRef ItemOID="q8e" Mandatory="Yes" redcap:Variable="q8e"/>
		<ItemRef ItemOID="reg_analysis_plans_text" Mandatory="No" redcap:Variable="reg_analysis_plans_text"/>
	</ItemGroupDef>
	<ItemGroupDef OID="policies_evaluation.q9a" Name="&lt;div class=&quot;rich-text-field-label&quot;&gt;&lt;p style=&quot;text-align: center;&quot;&gt;&lt;strong&gt;REPLICATION, &lt;/strong&gt;&lt;strong&gt;REGISTERED REPORTS &amp; PUBLICATION BIAS&lt;/strong&gt;&lt;/p&gt;&lt;/div&gt;" Repeating="No">
		<ItemRef ItemOID="q9a" Mandatory="Yes" redcap:Variable="q9a"/>
	</ItemGroupDef>
	<ItemGroupDef OID="policies_evaluation.q9b" Name="Policies evaluation" Repeating="No">
		<ItemRef ItemOID="q9b" Mandatory="No" redcap:Variable="q9b"/>
		<ItemRef ItemOID="q9c" Mandatory="Yes" redcap:Variable="q9c"/>
		<ItemRef ItemOID="q9d" Mandatory="No" redcap:Variable="q9d"/>
		<ItemRef ItemOID="q9e" Mandatory="Yes" redcap:Variable="q9e"/>
		<ItemRef ItemOID="q9f" Mandatory="Yes" redcap:Variable="q9f"/>
		<ItemRef ItemOID="rep_regreport_bias_text" Mandatory="No" redcap:Variable="rep_regreport_bias_text"/>
	</ItemGroupDef>
	<ItemGroupDef OID="policies_evaluation.q10a___1" Name="&lt;div class=&quot;rich-text-field-label&quot;&gt;&lt;p style=&quot;text-align: center;&quot;&gt;OPEN SCIENCE BADGES&lt;/p&gt;&lt;/div&gt;" Repeating="No">
		<ItemRef ItemOID="q10a___1" Mandatory="Yes" redcap:Variable="q10a"/>
		<ItemRef ItemOID="q10a___2" Mandatory="Yes" redcap:Variable="q10a"/>
		<ItemRef ItemOID="q10a___3" Mandatory="Yes" redcap:Variable="q10a"/>
		<ItemRef ItemOID="q10a___4" Mandatory="Yes" redcap:Variable="q10a"/>
	</ItemGroupDef>
	<ItemGroupDef OID="policies_evaluation.badges_text" Name="Policies evaluation" Repeating="No">
		<ItemRef ItemOID="badges_text" Mandatory="No" redcap:Variable="badges_text"/>
	</ItemGroupDef>
	<ItemGroupDef OID="policies_evaluation.google_sheet_status" Name="&lt;div class=&quot;rich-text-field-label&quot;&gt;&lt;p style=&quot;text-align: center;&quot;&gt;Reminder&lt;/p&gt;&lt;/div&gt;" Repeating="No">
		<ItemRef ItemOID="google_sheet_status" Mandatory="Yes" redcap:Variable="google_sheet_status"/>
	</ItemGroupDef>
	<ItemGroupDef OID="policies_evaluation.comment_box" Name="&lt;div class=&quot;rich-text-field-label&quot;&gt;&lt;p style=&quot;text-align: center;&quot;&gt;Reviewer Comments&lt;/p&gt;&lt;/div&gt;" Repeating="No">
		<ItemRef ItemOID="comment_box" Mandatory="No" redcap:Variable="comment_box"/>
	</ItemGroupDef>
	<ItemGroupDef OID="policies_evaluation.policies_evaluation_complete" Name="Form Status" Repeating="No">
		<ItemRef ItemOID="policies_evaluation_complete" Mandatory="No" redcap:Variable="policies_evaluation_complete"/>
	</ItemGroupDef>
	<ItemDef OID="record_id" Name="record_id" DataType="integer" Length="999" redcap:Variable="record_id" redcap:FieldType="text" redcap:TextValidationType="int">
		<Question><TranslatedText>:To rate a new policy, enter the journal number. The journal numbers can be found in the file “Pilot_5_Journal assignments_20191112.xlsx”, which is located in the folder “03_Part2_Shared\09_Journal_Policy_Ratings\05_Pilot_Round_5&quot;</TranslatedText><redcap:FormattedTranslatedText>&lt;div class=&quot;rich-text-field-label&quot;&gt;&lt;p&gt;&lt;span style=&quot;font-weight: normal;&quot;&gt;:To rate a new policy, enter the journal number. The journal numbers can be found in the file “Pilot_5_Journal assignments_20191112.xlsx”, which is located in the folder “03_Part2_Shared\09_Journal_Policy_Ratings\05_Pilot_Round_5&quot;&lt;/span&gt;&lt;/p&gt;&lt;/div&gt;</redcap:FormattedTranslatedText></Question>
		<RangeCheck Comparator="GE" SoftHard="Soft">
			<CheckValue>1</CheckValue>
			<ErrorMessage><TranslatedText>The value you provided is outside the suggested range. (1 - 12). This value is admissible, but you may wish to double check it.</TranslatedText></ErrorMessage>
		</RangeCheck>
		<RangeCheck Comparator="LE" SoftHard="Soft">
			<CheckValue>12</CheckValue>
			<ErrorMessage><TranslatedText>The value you provided is outside the suggested range. (1 - 12). This value is admissible, but you may wish to double check it.</TranslatedText></ErrorMessage>
		</RangeCheck>
	</ItemDef>
	<ItemDef OID="username" Name="username" DataType="text" Length="1" redcap:Variable="username" redcap:FieldType="select" redcap:RequiredField="y">
		<Question><TranslatedText>Please choose your name from the drop-down menu.
</TranslatedText></Question>
		<CodeListRef CodeListOID="username.choices"/>
	</ItemDef>
	<ItemDef OID="username_confirm" Name="username_confirm" DataType="text" Length="999" redcap:Variable="username_confirm" redcap:FieldType="text" redcap:RequiredField="y">
		<Question><TranslatedText>[username], please type your first name in the box.</TranslatedText></Question>
	</ItemDef>
	<ItemDef OID="jn" Name="jn" DataType="text" Length="1" redcap:Variable="jn" redcap:FieldType="select" redcap:RequiredField="y">
		<Question><TranslatedText>JOURNAL ASSIGNMENTS: 
Select one of the journal assignments. Please use the link below to find the Google spreadsheet titled &quot;Journal_Policy_Data_Extraction_Assignments&quot; that includes your journal assignments.

Journal_Policy_Data_Extraction_Assignments Note: Once you have completed your assigned journals, please update the status column to the right of your name from &quot;Assigned&quot; to &quot;Complete.&quot; Contact Jessica Deyoe for further instructions. 


</TranslatedText><redcap:FormattedTranslatedText>&lt;div class=&quot;rich-text-field-label&quot;&gt;&lt;p&gt;JOURNAL ASSIGNMENTS: &lt;br /&gt;Select one of the journal assignments. Please use the link below to find the Google spreadsheet titled &quot;Journal_Policy_Data_Extraction_Assignments&quot; that includes your journal assignments.&lt;br /&gt;&lt;br /&gt;&lt;a href=&quot;https://docs.google.com/spreadsheets/d/16232HAMY3pQvcoV6wJitXz8xIn4Jnt2_WRrXa6vHbPw/edit#gid=0&quot; target=&quot;_blank&quot; rel=&quot;noopener&quot;&gt;&lt;span style=&quot;font-weight: normal;&quot;&gt;Journal_Policy_Data_Extraction_Assignments&lt;/span&gt;&lt;/a&gt;&lt;/p&gt; &lt;p&gt;&lt;span style=&quot;font-weight: normal;&quot;&gt;Note: Once you have completed your assigned journals, please update the status column to the right of your name from &quot;Assigned&quot; to &quot;Complete.&quot; Contact Jessica&lt;/span&gt; &lt;span style=&quot;font-weight: 400;&quot;&gt;Deyoe for further instructions. &lt;/span&gt;&lt;br /&gt;&lt;br /&gt;&lt;br /&gt;&lt;/p&gt;&lt;/div&gt;</redcap:FormattedTranslatedText></Question>
		<CodeListRef CodeListOID="jn.choices"/>
	</ItemDef>
	<ItemDef OID="q1a" Name="q1a" DataType="boolean" Length="1" redcap:Variable="q1a" redcap:FieldType="yesno" redcap:SectionHeader="&lt;div class=&quot;rich-text-field-label&quot;&gt;&lt;p style=&quot;text-align: center;&quot;&gt;You are reviewing [jn]&lt;br /&gt;&lt;br /&gt; CITATION STANDARDS (PREVIOUSLY COLLECTED DATA)&lt;br /&gt;&lt;br /&gt;&lt;/p&gt;&lt;/div&gt;" redcap:RequiredField="y">
		<Question><TranslatedText>1a. For previously collected datasets described in a manuscript, does the policy describe a format for citing the DATASETS in the text and for listing them in the reference section (e.g., specific information to include)?   Do not consider data sharing as part of a new study. Journals might refer to this as “data citation” or “citation of existing data”.  Answer “Yes” if the policy explains how to cite a dataset and/or includes examples of appropriate citations; for example, instructions might indicate that manuscripts should cite datasets in the text and list specific information in the reference section, such as name of the investigator, date of access, and URL.  Answer “No” if the policy refers only to including a DOI or URL in the text.  Answer “No” if the policy references publisher guidelines or a standalone style manual that includes examples of citations to datasets (e.g., AMA, APA) but the journal policy documents (i.e., instructions to authors and other documents on the journal website) neither include a format for citing previously collected datasets nor require dataset citation using a specific format (e.g., the policy does not require that datasets, specifically, be cited and that datasets be cited using AMA formatting).  Answer “No” if the policy requires or encourages data citation but does not provide a citation format. Answer “No” if the policy addresses overlap with previous publications but does not describe how to cite data used for a study. </TranslatedText><redcap:FormattedTranslatedText>&lt;div class=&quot;rich-text-field-label&quot;&gt;&lt;p&gt;1a. For previously collected datasets described in a manuscript, does the policy describe a format for citing the DATASETS in the text and for listing them in the reference section (e.g., specific information to include)? &lt;/p&gt; &lt;ul&gt; &lt;li&gt;&lt;span style=&quot;font-weight: normal;&quot;&gt;Do not consider data sharing as part of a new study. Journals might refer to this as “data citation” or “citation of existing data”. &lt;/span&gt;&lt;/li&gt; &lt;li&gt;&lt;span style=&quot;font-weight: normal;&quot;&gt;Answer “Yes” if the policy explains how to cite a dataset and/or includes examples of appropriate citations; for example, instructions might indicate that manuscripts should cite datasets in the text and list specific information in the reference section, such as name of the investigator, date of access, and URL. &lt;/span&gt;&lt;/li&gt; &lt;li&gt;&lt;span style=&quot;font-weight: normal;&quot;&gt;Answer “No” if the policy refers only to including a DOI or URL in the text. &lt;/span&gt;&lt;/li&gt; &lt;li&gt;&lt;span style=&quot;font-weight: normal;&quot;&gt;Answer “No” if the policy references publisher guidelines or a standalone style manual that includes examples of citations to datasets (e.g., AMA, APA) but the journal policy documents (i.e., instructions to authors and other documents on the journal website) neither include a format for citing previously collected datasets nor require dataset citation using a specific format (e.g., the policy does not require that datasets, specifically, be cited and that datasets be cited using AMA formatting). &lt;/span&gt;&lt;/li&gt; &lt;li&gt;&lt;span style=&quot;font-weight: normal;&quot;&gt;Answer “No” if the policy requires or encourages data citation but does not provide a citation format. Answer “No” if the policy addresses overlap with previous publications but does not describe how to cite data used for a study.&lt;/span&gt;&lt;/li&gt; &lt;/ul&gt;&lt;/div&gt;</redcap:FormattedTranslatedText></Question>
		<CodeListRef CodeListOID="q1a.choices"/>
	</ItemDef>
	<ItemDef OID="q1b" Name="q1b" DataType="boolean" Length="1" redcap:Variable="q1b" redcap:FieldType="yesno" redcap:RequiredField="y">
		<Question><TranslatedText>1b. Does the policy describe a format for citing CODE in the text and for listing it in the reference section (e.g., specific information to include)?   For this question, do not consider sharing code written as part of a new study.  Code might be called a “program”, but “program” might also refer to software; you should answer “No” if the policy refers only to referencing software packages and commands (e.g., Stata, package “netmeta Version 1.1-0” in R).  Answer “Yes” if the policy explains how to cite code and/or includes examples of appropriate citations; for example, instructions might indicate that manuscripts should cite databases in the text and list specific information in the reference section, such as name of the investigator, date of access, and URL.  Answer “No” if the policy references publisher guidelines or a standalone style manual that includes examples of citations to code (e.g., AMA, APA) but the journal policy documents (i.e., instructions to authors and other documents on the journal website) neither include a format for citing code nor require code citation using a specific format (e.g., the policy does not require that code, specifically, be cited and that code be cited using AMA formatting).  Answer “No” if the policy describes a format for citing and referencing data but does not explicitly mention citing/referencing code. </TranslatedText><redcap:FormattedTranslatedText>&lt;div class=&quot;rich-text-field-label&quot;&gt;&lt;p&gt;1b. Does the policy describe a format for citing CODE in the text and for listing it in the reference section (e.g., specific information to include)? &lt;/p&gt; &lt;ul&gt; &lt;li&gt;&lt;span style=&quot;font-weight: normal;&quot;&gt;For this question, do not consider sharing code written as part of a new study. &lt;/span&gt;&lt;/li&gt; &lt;li&gt;&lt;span style=&quot;font-weight: normal;&quot;&gt;Code might be called a “program”, but “program” might also refer to software; you should answer “No” if the policy refers only to referencing software packages and commands (e.g., Stata, package “netmeta Version 1.1-0” in R). &lt;/span&gt;&lt;/li&gt; &lt;li&gt;&lt;span style=&quot;font-weight: normal;&quot;&gt;Answer “Yes” if the policy explains how to cite code and/or includes examples of appropriate citations; for example, instructions might indicate that manuscripts should cite databases in the text and list specific information in the reference section, such as name of the investigator, date of access, and URL. &lt;/span&gt;&lt;/li&gt; &lt;li&gt;&lt;span style=&quot;font-weight: normal;&quot;&gt;Answer “No” if the policy references publisher guidelines or a standalone style manual that includes examples of citations to code (e.g., AMA, APA) but the journal policy documents (i.e., instructions to authors and other documents on the journal website) neither include a format for citing code nor require code citation using a specific format (e.g., the policy does not require that code, specifically, be cited and that code be cited using AMA formatting). &lt;/span&gt;&lt;/li&gt; &lt;li&gt;&lt;span style=&quot;font-weight: normal;&quot;&gt;Answer “No” if the policy describes a format for citing and referencing data but does not explicitly mention citing/referencing code.&lt;/span&gt;&lt;/li&gt; &lt;/ul&gt;&lt;/div&gt;</redcap:FormattedTranslatedText></Question>
		<CodeListRef CodeListOID="q1b.choices"/>
	</ItemDef>
	<ItemDef OID="q1c" Name="q1c" DataType="boolean" Length="1" redcap:Variable="q1c" redcap:FieldType="yesno" redcap:RequiredField="y" redcap:BranchingLogic="[q1a] = &#039;1&#039;">
		<Question><TranslatedText>1c. Does the policy indicate that DATA CITATIONS should direct users to a dataset (i.e., citations refer to the location of a database)?  Answer “Yes” if the policy requires that the citation include the URL, DOI, or other persistent identifier.  Answer “No” if the policy would allow citations to descriptions of databases rather than their locations. </TranslatedText><redcap:FormattedTranslatedText>&lt;div class=&quot;rich-text-field-label&quot;&gt;&lt;p&gt;1c. Does the policy indicate that DATA CITATIONS should direct users to a dataset (i.e., citations refer to the location of a database)?&lt;/p&gt; &lt;ul&gt; &lt;li&gt;&lt;span style=&quot;font-weight: normal;&quot;&gt;Answer “Yes” if the policy requires that the citation include the URL, DOI, or other persistent identifier. &lt;/span&gt;&lt;/li&gt; &lt;li&gt;&lt;span style=&quot;font-weight: normal;&quot;&gt;Answer “No” if the policy would allow citations to descriptions of databases rather than their locations.&lt;/span&gt;&lt;/li&gt; &lt;/ul&gt;&lt;/div&gt;</redcap:FormattedTranslatedText></Question>
		<CodeListRef CodeListOID="q1c.choices"/>
	</ItemDef>
	<ItemDef OID="q1d" Name="q1d" DataType="boolean" Length="1" redcap:Variable="q1d" redcap:FieldType="yesno" redcap:RequiredField="y" redcap:BranchingLogic="[q1c] = &#039;1&#039;">
		<Question><TranslatedText>1d. Does the policy require as a condition of publication that DATA CITATIONS (i.e., for data used in each manuscript) appear in the list of references?   For this question, consider only data that are being re-used in a study; do not consider data gathered as part of a new study.  Answer “No” if the policy allows URLs or other descriptions in the text of manuscripts but does not require that citations appear in the list of references. </TranslatedText><redcap:FormattedTranslatedText>&lt;div class=&quot;rich-text-field-label&quot;&gt;&lt;p&gt;1d. Does the policy require as a condition of publication that DATA CITATIONS (i.e., for data used in each manuscript) appear in the list of references? &lt;/p&gt; &lt;ul&gt; &lt;li&gt;&lt;span style=&quot;font-weight: normal;&quot;&gt;For this question, consider only data that are being re-used in a study; do not consider data gathered as part of a new study. &lt;/span&gt;&lt;/li&gt; &lt;li&gt;&lt;span style=&quot;font-weight: normal;&quot;&gt;Answer “No” if the policy allows URLs or other descriptions in the text of manuscripts but does not require that citations appear in the list of references.&lt;/span&gt;&lt;/li&gt; &lt;/ul&gt;&lt;/div&gt;</redcap:FormattedTranslatedText></Question>
		<CodeListRef CodeListOID="q1d.choices"/>
	</ItemDef>
	<ItemDef OID="q1e" Name="q1e" DataType="boolean" Length="1" redcap:Variable="q1e" redcap:FieldType="yesno" redcap:RequiredField="y" redcap:BranchingLogic="[q1d] = &#039;1&#039;">
		<Question><TranslatedText>1e. Does the policy state that the journal will verify whether citations to DATASETS conform to these standards as a condition of publication?</TranslatedText><redcap:FormattedTranslatedText>&lt;div class=&quot;rich-text-field-label&quot;&gt;&lt;p dir=&quot;ltr&quot;&gt;1e. Does the policy state that the journal will verify whether citations to DATASETS conform to these standards as a condition of publication?&lt;/p&gt;&lt;/div&gt;</redcap:FormattedTranslatedText></Question>
		<CodeListRef CodeListOID="q1e.choices"/>
	</ItemDef>
	<ItemDef OID="q1f" Name="q1f" DataType="boolean" Length="1" redcap:Variable="q1f" redcap:FieldType="yesno" redcap:RequiredField="y" redcap:BranchingLogic="[q1b] = &#039;1&#039;">
		<Question><TranslatedText>1f. Does the policy indicate that code citations should direct users to the CODE (i.e., citations refer to the location of the code)?   Answer “No” if the policy would allow citations to descriptions of code rather than its location. </TranslatedText><redcap:FormattedTranslatedText>&lt;div class=&quot;rich-text-field-label&quot;&gt;&lt;p&gt;1f. Does the policy indicate that code citations should direct users to the CODE (i.e., citations refer to the location of the code)? &lt;/p&gt; &lt;ul&gt; &lt;li&gt;&lt;span style=&quot;font-weight: normal;&quot;&gt;Answer “No” if the policy would allow citations to descriptions of code rather than its location.&lt;/span&gt;&lt;/li&gt; &lt;/ul&gt;&lt;/div&gt;</redcap:FormattedTranslatedText></Question>
		<CodeListRef CodeListOID="q1f.choices"/>
	</ItemDef>
	<ItemDef OID="q1g" Name="q1g" DataType="boolean" Length="1" redcap:Variable="q1g" redcap:FieldType="yesno" redcap:BranchingLogic="[q1f] = &#039;1&#039;">
		<Question><TranslatedText>1g. Does the policy require as a condition of publication that CODE CITATIONS (i.e., for code used in each manuscript) appear in the list of references?  For this question, consider only data that are being re-used in a study; do not consider data gathered as part of a new study.  Answer “No” if the policy allows URLs or other descriptions in the text of the manuscript but does not require citations in the list of references. </TranslatedText><redcap:FormattedTranslatedText>&lt;div class=&quot;rich-text-field-label&quot;&gt;&lt;p&gt;1g. Does the policy require as a condition of publication that CODE CITATIONS (i.e., for code used in each manuscript) appear in the list of references?&lt;/p&gt; &lt;ul&gt; &lt;li&gt;&lt;span style=&quot;font-weight: normal;&quot;&gt;For this question, consider only data that are being re-used in a study; do not consider data gathered as part of a new study. &lt;/span&gt;&lt;/li&gt; &lt;li&gt;&lt;span style=&quot;font-weight: normal;&quot;&gt;Answer “No” if the policy allows URLs or other descriptions in the text of the manuscript but does not require citations in the list of references.&lt;/span&gt;&lt;/li&gt; &lt;/ul&gt;&lt;/div&gt;</redcap:FormattedTranslatedText></Question>
		<CodeListRef CodeListOID="q1g.choices"/>
	</ItemDef>
	<ItemDef OID="q1h" Name="q1h" DataType="boolean" Length="1" redcap:Variable="q1h" redcap:FieldType="yesno" redcap:RequiredField="y" redcap:BranchingLogic="[q1g] = &#039;1&#039;">
		<Question><TranslatedText>1h. Does the policy state that the journal will verify whether citations to CODE conform to these standards as a condition of publication?</TranslatedText><redcap:FormattedTranslatedText>&lt;div class=&quot;rich-text-field-label&quot;&gt;&lt;p&gt;1h. Does the policy state that the journal will verify whether citations to CODE conform to these standards as a condition of publication?&lt;/p&gt;&lt;/div&gt;</redcap:FormattedTranslatedText></Question>
		<CodeListRef CodeListOID="q1h.choices"/>
	</ItemDef>
	<ItemDef OID="text_citation_standards" Name="text_citation_standards" DataType="text" Length="999" redcap:Variable="text_citation_standards" redcap:FieldType="textarea" redcap:FieldNote="Citation Standards text">
		<Question><TranslatedText>1i. Directly copy and paste information about citation standards for DATASETS and CODE from the policy documents.  Copy entire sections that are relevant.  Copy verbatim text and use quotation marks; do not otherwise edit the text (e.g., there is no need to remove line breaks or to edit characters that do not copy correctly).  For multiple quotations, separate each using the word AND (capitalized). </TranslatedText><redcap:FormattedTranslatedText>&lt;div class=&quot;rich-text-field-label&quot;&gt;&lt;p&gt;1i. Directly copy and paste information about citation standards for DATASETS and CODE from the policy documents.&lt;/p&gt; &lt;ul&gt; &lt;li&gt;&lt;span style=&quot;font-weight: normal;&quot;&gt;Copy entire sections that are relevant. &lt;/span&gt;&lt;/li&gt; &lt;li&gt;&lt;span style=&quot;font-weight: normal;&quot;&gt;Copy verbatim text and use quotation marks; do not otherwise edit the text (e.g., there is no need to remove line breaks or to edit characters that do not copy correctly). &lt;/span&gt;&lt;/li&gt; &lt;li&gt;&lt;span style=&quot;font-weight: normal;&quot;&gt;For multiple quotations, separate each using the word AND (capitalized).&lt;/span&gt;&lt;/li&gt; &lt;/ul&gt;&lt;/div&gt;</redcap:FormattedTranslatedText></Question>
	</ItemDef>
	<ItemDef OID="q2a" Name="q2a" DataType="boolean" Length="1" redcap:Variable="q2a" redcap:FieldType="yesno" redcap:SectionHeader="&lt;div class=&quot;rich-text-field-label&quot;&gt;&lt;p style=&quot;text-align: center;&quot;&gt;DATA TRANSPARENCY (&lt;em&gt;NEWLY COLLECTED DATA&lt;/em&gt;)&lt;/p&gt;&lt;/div&gt;" redcap:RequiredField="y">
		<Question><TranslatedText>2a. For newly collected data (i.e., collected as part of a study submitted to this journal), does the policy require as a condition of publication that authors post the data on a repository for one or more types of studies?  Consider data gathered during a study. Although you should not consider data that are being re-used, you should assume that policies referring to “data” mean “newly collected data” unless otherwise specified.  Repositories are permanent collections such as FigShare, Dryad, and institutional repositories.  Answer “Yes” if the policy uses the word “require” or a synonym indicating that the data must be posted on a repository.  Answer “No” if the policy “suggests”, “strongly encourages”, or otherwise mentions but does not mandate posting data.  Answer “No” if the policy requires sharing data but does not specify that the data must be shared in a permanent collection. </TranslatedText><redcap:FormattedTranslatedText>&lt;div class=&quot;rich-text-field-label&quot;&gt;&lt;p&gt;2a. For newly collected data (i.e., collected as part of a study submitted to this journal), does the policy require as a condition of publication that authors post the data on a repository for one or more types of studies?&lt;/p&gt; &lt;ul&gt; &lt;li&gt;&lt;span style=&quot;font-weight: normal;&quot;&gt;Consider data gathered during a study. Although you should not consider data that are being re-used, you should assume that policies referring to “data” mean “newly collected data” unless otherwise specified. &lt;/span&gt;&lt;/li&gt; &lt;li&gt;&lt;span style=&quot;font-weight: normal;&quot;&gt;Repositories are permanent collections such as FigShare, Dryad, and institutional repositories. &lt;/span&gt;&lt;/li&gt; &lt;li&gt;&lt;span style=&quot;font-weight: normal;&quot;&gt;Answer “Yes” if the policy uses the word “require” or a synonym indicating that the data must be posted on a repository. &lt;/span&gt;&lt;/li&gt; &lt;li&gt;&lt;span style=&quot;font-weight: normal;&quot;&gt;Answer “No” if the policy “suggests”, “strongly encourages”, or otherwise mentions but does not mandate posting data. &lt;/span&gt;&lt;/li&gt; &lt;li&gt;&lt;span style=&quot;font-weight: normal;&quot;&gt;Answer “No” if the policy requires sharing data but does not specify that the data must be shared in a permanent collection.&lt;/span&gt;&lt;/li&gt; &lt;/ul&gt;&lt;/div&gt;</redcap:FormattedTranslatedText></Question>
		<CodeListRef CodeListOID="q2a.choices"/>
	</ItemDef>
	<ItemDef OID="q2b" Name="q2b" DataType="boolean" Length="1" redcap:Variable="q2b" redcap:FieldType="yesno" redcap:RequiredField="y" redcap:BranchingLogic="[q2a] = &#039;0&#039;">
		<Question><TranslatedText>2b. For newly collected data (i.e., collected as part of a study submitted to this journal), does the policy require that manuscripts indicate whether data are publicly available?  Answer “Yes” if the policy requires that authors indicate in their manuscripts whether data will be made available to other researchers. This might be called a “data sharing” “data availability” or “data access” statement.  Answer “Yes” if the policy applies to one or more types of studies. Note that a “statement” would indicate whether or not data are available; a data sharing statement could indicate that data are not available.  Answer “No” if the policy encourages but does not require this information.  Answer “No” if the policy says nothing. </TranslatedText><redcap:FormattedTranslatedText>&lt;div class=&quot;rich-text-field-label&quot;&gt;&lt;p&gt;2b. For newly collected data (i.e., collected as part of a study submitted to this journal), does the policy require that manuscripts indicate whether data are publicly available?&lt;/p&gt; &lt;ul&gt; &lt;li&gt;&lt;span style=&quot;font-weight: normal;&quot;&gt;Answer “Yes” if the policy requires that authors indicate in their manuscripts whether data will be made available to other researchers. This might be called a “data sharing” “data availability” or “data access” statement. &lt;/span&gt;&lt;/li&gt; &lt;li&gt;&lt;span style=&quot;font-weight: normal;&quot;&gt;Answer “Yes” if the policy applies to one or more types of studies.&lt;/span&gt;&lt;/li&gt; &lt;li&gt;&lt;span style=&quot;font-weight: normal;&quot;&gt;Note that a “statement” would indicate whether or not data are available; a data sharing statement could indicate that data are not available. &lt;/span&gt;&lt;/li&gt; &lt;li&gt;&lt;span style=&quot;font-weight: normal;&quot;&gt;Answer “No” if the policy encourages but does not require this information. &lt;/span&gt;&lt;/li&gt; &lt;li&gt;&lt;span style=&quot;font-weight: normal;&quot;&gt;Answer “No” if the policy says nothing.&lt;/span&gt;&lt;/li&gt; &lt;/ul&gt;&lt;/div&gt;</redcap:FormattedTranslatedText></Question>
		<CodeListRef CodeListOID="q2b.choices"/>
	</ItemDef>
	<ItemDef OID="q2c" Name="q2c" DataType="boolean" Length="1" redcap:Variable="q2c" redcap:FieldType="yesno" redcap:RequiredField="y" redcap:BranchingLogic="[q2a] = &#039;1&#039;">
		<Question><TranslatedText>2c. Does the data transparency policy apply to all studies?  Answer “No” if the policy applies to only certain types of studies e.g., clinical trials. </TranslatedText><redcap:FormattedTranslatedText>&lt;div class=&quot;rich-text-field-label&quot;&gt;&lt;p&gt;2c. Does the data transparency policy apply to all studies?&lt;/p&gt; &lt;ul&gt; &lt;li&gt;&lt;span style=&quot;font-weight: normal;&quot;&gt;Answer “No” if the policy applies to only certain types of studies e.g., clinical trials.&lt;/span&gt;&lt;/li&gt; &lt;/ul&gt;&lt;/div&gt;</redcap:FormattedTranslatedText></Question>
		<CodeListRef CodeListOID="q2c.choices"/>
	</ItemDef>
	<ItemDef OID="data_transparency_text" Name="data_transparency_text" DataType="text" Length="999" redcap:Variable="data_transparency_text" redcap:FieldType="textarea">
		<Question><TranslatedText>2d. Directly copy and paste information about DATA TRANSPARENCY (NEWLY COLLECTED DATA) from the policy documents.  Copy entire sections that are relevant. Copy verbatim text and use quotation marks; do not otherwise edit the text (e.g., there is no need to remove line breaks or to edit characters that do not copy correctly).  For multiple quotations, separate each using the word AND (capitalized). </TranslatedText><redcap:FormattedTranslatedText>&lt;div class=&quot;rich-text-field-label&quot;&gt;&lt;p&gt;2d. Directly copy and paste information about DATA TRANSPARENCY (NEWLY COLLECTED DATA) from the policy documents.&lt;/p&gt; &lt;ul&gt; &lt;li&gt;&lt;span style=&quot;font-weight: normal;&quot;&gt;Copy entire sections that are relevant.&lt;/span&gt;&lt;/li&gt; &lt;li&gt;&lt;span style=&quot;font-weight: normal;&quot;&gt;Copy verbatim text and use quotation marks; do not otherwise edit the text (e.g., there is no need to remove line breaks or to edit characters that do not copy correctly). &lt;/span&gt;&lt;/li&gt; &lt;li&gt;&lt;span style=&quot;font-weight: normal;&quot;&gt;For multiple quotations, separate each using the word AND (capitalized).&lt;/span&gt;&lt;/li&gt; &lt;/ul&gt;&lt;/div&gt;</redcap:FormattedTranslatedText></Question>
	</ItemDef>
	<ItemDef OID="q3a" Name="q3a" DataType="boolean" Length="1" redcap:Variable="q3a" redcap:FieldType="yesno" redcap:SectionHeader="&lt;div class=&quot;rich-text-field-label&quot;&gt;&lt;p style=&quot;text-align: center;&quot;&gt;ANALYTIC METHODS (CODE) TRANSPARENCY&lt;/p&gt;&lt;/div&gt;" redcap:RequiredField="y">
		<Question><TranslatedText>3a. Does the policy require as a condition of publication that CODE used to perform statistical analyses reported in each manuscript be posted on a repository for one or more types of studies?   Repositories are permanent collections such as FigShare, Dryad, and institutional repositories. Code might be called a “program”, but “program” might also refer to software; you should answer “No” if the policy refers only to referencing software packages and commands (e.g., Stata, package “netmeta Version 1.1-0” in R).  Answer “Yes” if the policy uses the word “require” or a synonym indicating that the code must be posted on a repository.  Answer “No” if the policy “suggests”, “strongly encourages”, or otherwise mentions but does not mandate posting code.  Answer “No” if the policy requires code sharing but does not specify that code must be shared in a permanent collection. </TranslatedText><redcap:FormattedTranslatedText>&lt;div class=&quot;rich-text-field-label&quot;&gt;&lt;p&gt;3a. Does the policy require as a condition of publication that CODE used to perform statistical analyses reported in each manuscript be posted on a repository for one or more types of studies? &lt;/p&gt; &lt;ul&gt; &lt;li&gt;&lt;span style=&quot;font-weight: normal;&quot;&gt;Repositories are permanent collections such as FigShare, Dryad, and institutional repositories. Code might be called a “program”, but “program” might also refer to software; you should answer “No” if the policy refers only to referencing software packages and commands (e.g., Stata, package “netmeta Version 1.1-0” in R). &lt;/span&gt;&lt;/li&gt; &lt;li&gt;&lt;span style=&quot;font-weight: normal;&quot;&gt;Answer “Yes” if the policy uses the word “require” or a synonym indicating that the code must be posted on a repository. &lt;/span&gt;&lt;/li&gt; &lt;li&gt;&lt;span style=&quot;font-weight: normal;&quot;&gt;Answer “No” if the policy “suggests”, “strongly encourages”, or otherwise mentions but does not mandate posting code. &lt;/span&gt;&lt;/li&gt; &lt;li&gt;&lt;span style=&quot;font-weight: normal;&quot;&gt;Answer “No” if the policy requires code sharing but does not specify that code must be shared in a permanent collection.&lt;/span&gt;&lt;/li&gt; &lt;/ul&gt;&lt;/div&gt;</redcap:FormattedTranslatedText></Question>
		<CodeListRef CodeListOID="q3a.choices"/>
	</ItemDef>
	<ItemDef OID="q3b" Name="q3b" DataType="boolean" Length="1" redcap:Variable="q3b" redcap:FieldType="yesno" redcap:RequiredField="y" redcap:BranchingLogic="[q3a] = &#039;0&#039;">
		<Question><TranslatedText>3b. Does the policy require that each manuscript indicate whether the code used to produce the results in that manuscript is publicly available?   Answer “No” if the policy encourages but does not require this information.  Answer “No” if the policy says nothing. </TranslatedText><redcap:FormattedTranslatedText>&lt;div class=&quot;rich-text-field-label&quot;&gt;&lt;p&gt;3b. Does the policy require that each manuscript indicate whether the code used to produce the results in that manuscript is publicly available? &lt;/p&gt; &lt;ul&gt; &lt;li&gt;&lt;span style=&quot;font-weight: normal;&quot;&gt;Answer “No” if the policy encourages but does not require this information. &lt;/span&gt;&lt;/li&gt; &lt;li&gt;&lt;span style=&quot;font-weight: normal;&quot;&gt;Answer “No” if the policy says nothing.&lt;/span&gt;&lt;/li&gt; &lt;/ul&gt;&lt;/div&gt;</redcap:FormattedTranslatedText></Question>
		<CodeListRef CodeListOID="q3b.choices"/>
	</ItemDef>
	<ItemDef OID="q3c" Name="q3c" DataType="boolean" Length="1" redcap:Variable="q3c" redcap:FieldType="yesno" redcap:RequiredField="y" redcap:BranchingLogic="[q3a] = &#039;1&#039;">
		<Question><TranslatedText>3c. Does the analytic methods (code) transparency policy apply to all studies?  Answer “No” if the policy applies to only certain types of studies e.g., clinical trials. </TranslatedText><redcap:FormattedTranslatedText>&lt;div class=&quot;rich-text-field-label&quot;&gt;&lt;p&gt;3c. Does the analytic methods (code) transparency policy apply to all studies?&lt;/p&gt; &lt;ul&gt; &lt;li&gt;&lt;span style=&quot;font-weight: normal;&quot;&gt;Answer “No” if the policy applies to only certain types of studies e.g., clinical trials.&lt;/span&gt;&lt;/li&gt; &lt;/ul&gt;&lt;/div&gt;</redcap:FormattedTranslatedText></Question>
		<CodeListRef CodeListOID="q3c.choices"/>
	</ItemDef>
	<ItemDef OID="analytic_methods_text" Name="analytic_methods_text" DataType="text" Length="999" redcap:Variable="analytic_methods_text" redcap:FieldType="textarea">
		<Question><TranslatedText>3d. Directly copy and paste information about ANALYTIC METHODS (CODE) TRANSPARENCY from the policy documents.  Copy entire sections that are relevant.  Copy verbatim text and use quotation marks; do not otherwise edit the text (e.g., there is no need to remove line breaks or to edit characters that do not copy correctly).  For multiple quotations, separate each using the word AND (capitalized). </TranslatedText><redcap:FormattedTranslatedText>&lt;div class=&quot;rich-text-field-label&quot;&gt;&lt;p&gt;3d. Directly copy and paste information about ANALYTIC METHODS (CODE) TRANSPARENCY from the policy documents.&lt;/p&gt; &lt;ul&gt; &lt;li&gt;&lt;span style=&quot;font-weight: normal;&quot;&gt;Copy entire sections that are relevant. &lt;/span&gt;&lt;/li&gt; &lt;li&gt;&lt;span style=&quot;font-weight: normal;&quot;&gt;Copy verbatim text and use quotation marks; do not otherwise edit the text (e.g., there is no need to remove line breaks or to edit characters that do not copy correctly). &lt;/span&gt;&lt;/li&gt; &lt;li&gt;&lt;span style=&quot;font-weight: normal;&quot;&gt;For multiple quotations, separate each using the word AND (capitalized).&lt;/span&gt;&lt;/li&gt; &lt;/ul&gt;&lt;/div&gt;</redcap:FormattedTranslatedText></Question>
	</ItemDef>
	<ItemDef OID="q4a" Name="q4a" DataType="boolean" Length="1" redcap:Variable="q4a" redcap:FieldType="yesno" redcap:SectionHeader="&lt;div class=&quot;rich-text-field-label&quot;&gt;&lt;p style=&quot;text-align: center;&quot;&gt;VERIFICATION OF DATA AND ANALYTIC METHODS&lt;/p&gt;&lt;/div&gt;" redcap:RequiredField="y" redcap:BranchingLogic="[q2a] = &#039;1&#039; and [q3a] = &#039;1&#039;">
		<Question><TranslatedText>4a. Does the policy state that analyses will be reproduced independently prior to publication for one or more types of studies? </TranslatedText><redcap:FormattedTranslatedText>&lt;div class=&quot;rich-text-field-label&quot;&gt;&lt;p&gt;4a. Does the policy state that analyses will be reproduced independently prior to publication for one or more types of studies? &lt;/p&gt;&lt;/div&gt;</redcap:FormattedTranslatedText></Question>
		<CodeListRef CodeListOID="q4a.choices"/>
	</ItemDef>
	<ItemDef OID="q4b" Name="q4b" DataType="boolean" Length="1" redcap:Variable="q4b" redcap:FieldType="yesno" redcap:RequiredField="y" redcap:BranchingLogic="[q4a] = &#039;1&#039;">
		<Question><TranslatedText>4b. Does the verification policy apply to all studies?  Answer “No” if the policy applies to only certain types of studies e.g., clinical trials. </TranslatedText><redcap:FormattedTranslatedText>&lt;div class=&quot;rich-text-field-label&quot;&gt;&lt;p&gt;4b. Does the verification policy apply to all studies?&lt;/p&gt; &lt;ul&gt; &lt;li&gt;&lt;span style=&quot;font-weight: normal;&quot;&gt;Answer “No” if the policy applies to only certain types of studies e.g., clinical trials.&lt;/span&gt;&lt;/li&gt; &lt;/ul&gt;&lt;/div&gt;</redcap:FormattedTranslatedText></Question>
		<CodeListRef CodeListOID="q4b.choices"/>
	</ItemDef>
	<ItemDef OID="verification_text" Name="verification_text" DataType="text" Length="999" redcap:Variable="verification_text" redcap:FieldType="textarea" redcap:BranchingLogic="[q2a] = &#039;1&#039; and [q3a] = &#039;1&#039;">
		<Question><TranslatedText>4c. Directly copy and paste information about the VERIFICATION OF DATA AND ANALYTIC METHODS from the policy documents.  Copy entire sections that are relevant.  Copy verbatim text and use quotation marks; do not otherwise edit the text (e.g., there is no need to remove line breaks or to edit characters that do not copy correctly).  For multiple quotations, separate each using the word AND (capitalized). </TranslatedText><redcap:FormattedTranslatedText>&lt;div class=&quot;rich-text-field-label&quot;&gt;&lt;p&gt;4c. Directly copy and paste information about the VERIFICATION OF DATA AND ANALYTIC METHODS from the policy documents.&lt;/p&gt; &lt;ul&gt; &lt;li&gt;&lt;span style=&quot;font-weight: normal;&quot;&gt;Copy entire sections that are relevant. &lt;/span&gt;&lt;/li&gt; &lt;li&gt;&lt;span style=&quot;font-weight: normal;&quot;&gt;Copy verbatim text and use quotation marks; do not otherwise edit the text (e.g., there is no need to remove line breaks or to edit characters that do not copy correctly). &lt;/span&gt;&lt;/li&gt; &lt;li&gt;&lt;span style=&quot;font-weight: normal;&quot;&gt;For multiple quotations, separate each using the word AND (capitalized).&lt;/span&gt;&lt;/li&gt; &lt;/ul&gt;&lt;/div&gt;</redcap:FormattedTranslatedText></Question>
	</ItemDef>
	<ItemDef OID="q5a" Name="q5a" DataType="boolean" Length="1" redcap:Variable="q5a" redcap:FieldType="yesno" redcap:SectionHeader="&lt;div class=&quot;rich-text-field-label&quot;&gt;&lt;p style=&quot;text-align: center;&quot;&gt;RESEARCH MATERIALS TRANSPARENCY&lt;/p&gt;&lt;/div&gt;" redcap:RequiredField="y">
		<Question><TranslatedText>5a. Does the policy require that each manuscript disclose whether newly created research materials are available to the public for one or more types of studies?  Research materials refer to specific items that would be necessary for others to conduct an independent replication of the research, such as those used in the intervention (e.g. instructional materials, proprietary computer programs, etc.) or for data collection (e.g. questionnaires, interview guides).  For this question, consider only materials created for the current study; do not consider commercially available tools (e.g., statistical analysis programs) or materials that are being re-used from previous studies. Answer “Yes” if the policy uses the word “require” or a synonym indicating that the availability of materials must be disclosed.  Answer “No” if the policy “suggests”, “strongly encourages”, or otherwise mentions but does not mandate that manuscripts indicate whether research materials are available. </TranslatedText><redcap:FormattedTranslatedText>&lt;div class=&quot;rich-text-field-label&quot;&gt;&lt;p&gt;5a. Does the policy require that each manuscript disclose whether newly created research materials are available to the public for one or more types of studies?&lt;/p&gt; &lt;ul&gt; &lt;li&gt;&lt;span style=&quot;font-weight: normal;&quot;&gt;Research materials refer to specific items that would be necessary for others to conduct an independent replication of the research, such as those used in the intervention (e.g. instructional materials, proprietary computer programs, etc.) or for data collection (e.g. questionnaires, interview guides). &lt;/span&gt;&lt;/li&gt; &lt;li&gt;&lt;span style=&quot;font-weight: normal;&quot;&gt;For this question, consider only materials created for the current study; do not consider commercially available tools (e.g., statistical analysis programs) or materials that are being re-used from previous studies.&lt;/span&gt;&lt;/li&gt; &lt;li&gt;&lt;span style=&quot;font-weight: normal;&quot;&gt;Answer “Yes” if the policy uses the word “require” or a synonym indicating that the availability of materials must be disclosed. &lt;/span&gt;&lt;/li&gt; &lt;li&gt;&lt;span style=&quot;font-weight: normal;&quot;&gt;Answer “No” if the policy “suggests”, “strongly encourages”, or otherwise mentions but does not mandate that manuscripts indicate whether research materials are available.&lt;/span&gt;&lt;/li&gt; &lt;/ul&gt;&lt;/div&gt;</redcap:FormattedTranslatedText></Question>
		<CodeListRef CodeListOID="q5a.choices"/>
	</ItemDef>
	<ItemDef OID="q5b" Name="q5b" DataType="boolean" Length="1" redcap:Variable="q5b" redcap:FieldType="yesno" redcap:RequiredField="y" redcap:BranchingLogic="[q5a] = &#039;1&#039;">
		<Question><TranslatedText>5b. For physical materials, does the policy require that each manuscript include persistent identifiers?  For this question, consider physical objects such as drugs, biospecimens, or physical apparatuses; do not consider materials that could be shared digitally such as apps or websites. Persistent identifiers are defined here: https://www.rd-alliance.org/sites/default/files/PID-report_v6.1_2017-12-13_final_0.pdf </TranslatedText><redcap:FormattedTranslatedText>&lt;div class=&quot;rich-text-field-label&quot;&gt;&lt;p&gt;5b. For physical materials, does the policy require that each manuscript include persistent identifiers?&lt;/p&gt; &lt;ul&gt; &lt;li&gt;&lt;span style=&quot;font-weight: normal;&quot;&gt;For this question, consider physical objects such as drugs, biospecimens, or physical apparatuses; do not consider materials that could be shared digitally such as apps or websites.&lt;/span&gt;&lt;/li&gt; &lt;li&gt;&lt;span style=&quot;font-weight: normal;&quot;&gt;Persistent identifiers are defined here: &lt;a href=&quot;https://www.rd-alliance.org/sites/default/files/PID-report_v6.1_2017-12-13_final_0.pdf&quot;&gt;https://www.rd-alliance.org/sites/default/files/PID-report_v6.1_2017-12-13_final_0.pdf&lt;/a&gt;&lt;/span&gt;&lt;/li&gt; &lt;/ul&gt;&lt;/div&gt;</redcap:FormattedTranslatedText></Question>
		<CodeListRef CodeListOID="q5b.choices"/>
	</ItemDef>
	<ItemDef OID="q5c" Name="q5c" DataType="boolean" Length="1" redcap:Variable="q5c" redcap:FieldType="yesno" redcap:RequiredField="y" redcap:BranchingLogic="[q5a] = &#039;1&#039;">
		<Question><TranslatedText>5c. For materials that can be shared digitally, does the policy require that authors share newly created research materials?  For this question, consider only materials created for the current study; do not consider materials that are being re-used for a new study.  Do not consider physical materials. Instead, consider only materials that can be shared digitally, such as: images, diagrams, questionnaires, computer programs, and websites. Answer “Yes” if the policy includes a requirement but allows exceptions for legal, ethical, or physical reasons (e.g., ethical concerns about identifying patients in medical research, inability to share many terabytes of data on existing repositories). Answer “No” if the policy allows non-disclosure because of commercial interests or other interests unrelated to applicable laws, ethical standards, or physical barriers. </TranslatedText><redcap:FormattedTranslatedText>&lt;div class=&quot;rich-text-field-label&quot;&gt;&lt;p&gt;5c. For materials that can be shared digitally, does the policy require that authors share newly created research materials?&lt;/p&gt; &lt;ul&gt; &lt;li&gt;&lt;span style=&quot;font-weight: normal;&quot;&gt;For this question, consider only materials created for the current study; do not consider materials that are being re-used for a new study. &lt;/span&gt;&lt;/li&gt; &lt;li&gt;&lt;span style=&quot;font-weight: normal;&quot;&gt;Do not consider physical materials. Instead, consider only materials that can be shared digitally, such as: images, diagrams, questionnaires, computer programs, and websites.&lt;/span&gt;&lt;/li&gt; &lt;li&gt;&lt;span style=&quot;font-weight: normal;&quot;&gt;Answer “Yes” if the policy includes a requirement but allows exceptions for legal, ethical, or physical reasons (e.g., ethical concerns about identifying patients in medical research, inability to share many terabytes of data on existing repositories).&lt;/span&gt;&lt;/li&gt; &lt;li&gt;&lt;span style=&quot;font-weight: normal;&quot;&gt;Answer “No” if the policy allows non-disclosure because of commercial interests or other interests unrelated to applicable laws, ethical standards, or physical barriers.&lt;/span&gt;&lt;/li&gt; &lt;/ul&gt;&lt;/div&gt;</redcap:FormattedTranslatedText></Question>
		<CodeListRef CodeListOID="q5c.choices"/>
	</ItemDef>
	<ItemDef OID="q5d" Name="q5d" DataType="boolean" Length="1" redcap:Variable="q5d" redcap:FieldType="yesno" redcap:RequiredField="y" redcap:BranchingLogic="[q5c] = &#039;1&#039;">
		<Question><TranslatedText>5d. For materials that can be shared digitally, does the policy require that authors share newly created research materials in a permanent repository?  Repositories are permanent collections such as FigShare, Dryad, and institutional repositories.  Answer “No” if the policy requires materials sharing but does not specify that materials must be shared in a permanent collection. </TranslatedText><redcap:FormattedTranslatedText>&lt;div class=&quot;rich-text-field-label&quot;&gt;&lt;p&gt;5d. For materials that can be shared digitally, does the policy require that authors share newly created research materials in a permanent repository?&lt;/p&gt; &lt;ul&gt; &lt;li&gt;&lt;span style=&quot;font-weight: normal;&quot;&gt;Repositories are permanent collections such as FigShare, Dryad, and institutional repositories. &lt;/span&gt;&lt;/li&gt; &lt;li&gt;&lt;span style=&quot;font-weight: normal;&quot;&gt;Answer “No” if the policy requires materials sharing but does not specify that materials must be shared in a permanent collection.&lt;/span&gt;&lt;/li&gt; &lt;/ul&gt;&lt;/div&gt;</redcap:FormattedTranslatedText></Question>
		<CodeListRef CodeListOID="q5d.choices"/>
	</ItemDef>
	<ItemDef OID="q5e" Name="q5e" DataType="boolean" Length="1" redcap:Variable="q5e" redcap:FieldType="yesno" redcap:RequiredField="y" redcap:BranchingLogic="[q5b] = &#039;1&#039; and [q5d] = &#039;1&#039;">
		<Question><TranslatedText>5e. Does the policy state that the journal will verify whether citations to research materials are working and that the materials are accessible?</TranslatedText><redcap:FormattedTranslatedText>&lt;div class=&quot;rich-text-field-label&quot;&gt;&lt;p&gt;5e. Does the policy state that the journal will verify whether citations to research materials are working and that the materials are accessible?&lt;/p&gt;&lt;/div&gt;</redcap:FormattedTranslatedText></Question>
		<CodeListRef CodeListOID="q5e.choices"/>
	</ItemDef>
	<ItemDef OID="q5f" Name="q5f" DataType="boolean" Length="1" redcap:Variable="q5f" redcap:FieldType="yesno" redcap:RequiredField="y" redcap:BranchingLogic="[q5a] = &#039;1&#039;">
		<Question><TranslatedText>5f. Does the research materials transparency policy apply to all studies?  Answer “No” if the policy applies to only certain types of studies e.g., clinical trials. </TranslatedText><redcap:FormattedTranslatedText>&lt;div class=&quot;rich-text-field-label&quot;&gt;&lt;p&gt;5f. Does the research materials transparency policy apply to all studies?&lt;/p&gt; &lt;ul&gt; &lt;li&gt;Answer “No” if the policy applies to only certain types of studies e.g., clinical trials.&lt;/li&gt; &lt;/ul&gt;&lt;/div&gt;</redcap:FormattedTranslatedText></Question>
		<CodeListRef CodeListOID="q5f.choices"/>
	</ItemDef>
	<ItemDef OID="research_materials_text" Name="research_materials_text" DataType="text" Length="999" redcap:Variable="research_materials_text" redcap:FieldType="textarea">
		<Question><TranslatedText>5g. Directly copy and paste information about RESEARCH MATERIALS TRANSPARENCY from the policy documents.  Copy entire sections that are relevant.  Copy verbatim text and use quotation marks; do not otherwise edit the text (e.g., there is no need to remove line breaks or to edit characters that do not copy correctly). For multiple quotations, separate each using the word AND (capitalized). </TranslatedText><redcap:FormattedTranslatedText>&lt;div class=&quot;rich-text-field-label&quot;&gt;&lt;p&gt;5g. Directly copy and paste information about RESEARCH MATERIALS TRANSPARENCY from the policy documents.&lt;/p&gt; &lt;ul&gt; &lt;li&gt;&lt;span style=&quot;font-weight: normal;&quot;&gt;Copy entire sections that are relevant. &lt;/span&gt;&lt;/li&gt; &lt;li&gt;&lt;span style=&quot;font-weight: normal;&quot;&gt;Copy verbatim text and use quotation marks; do not otherwise edit the text (e.g., there is no need to remove line breaks or to edit characters that do not copy correctly).&lt;/span&gt;&lt;/li&gt; &lt;li&gt;&lt;span style=&quot;font-weight: normal;&quot;&gt;For multiple quotations, separate each using the word AND (capitalized).&lt;/span&gt;&lt;/li&gt; &lt;/ul&gt;&lt;/div&gt;</redcap:FormattedTranslatedText></Question>
	</ItemDef>
	<ItemDef OID="q6a" Name="q6a" DataType="boolean" Length="1" redcap:Variable="q6a" redcap:FieldType="yesno" redcap:SectionHeader="&lt;div class=&quot;rich-text-field-label&quot;&gt;&lt;p style=&quot;text-align: center;&quot;&gt;DESIGN AND ANALYSIS TRANSPARENCY&lt;br /&gt;&lt;br /&gt;&lt;/p&gt;&lt;/div&gt;" redcap:RequiredField="y">
		<Question><TranslatedText>6a. Does the policy reference or refer to one or more reporting guidelines (e.g., by reference to the EQUATOR Network, CONSORT, or a checklist of specific items used by the journal)?  Reporting guidelines describe the minimum information about study methods and results that should be included in a journal article. Reporting guidelines differ from “style guides” that describe how information should be reported (rather than what information to report). Most reporting guidelines include a checklist and a flow diagram and have an acronym or name (e.g., “JARS”). There may not be an appropriate reporting guideline for some studies.  Answer “Yes” if the policy refers to reporting guidelines for one or more types of studies, or if the journal policy suggests that authors use a reporting guideline “if applicable”.  Answer “No” if the policy refers to the TOP Guidelines, or to other guidelines related to research transparency, but the policy does not refer to guidelines for reporting research methods and results.  Answer “No” if the policy says that reports must include complete information about their methods and results but the policy does not refer to a specific guideline for reporting studies. </TranslatedText><redcap:FormattedTranslatedText>&lt;div class=&quot;rich-text-field-label&quot;&gt;&lt;p&gt;6a. Does the policy reference or refer to one or more reporting guidelines (e.g., by reference to the EQUATOR Network, CONSORT, or a checklist of specific items used by the journal)?&lt;/p&gt; &lt;ul&gt; &lt;li&gt;&lt;span style=&quot;font-weight: normal;&quot;&gt;Reporting guidelines describe the minimum information about study methods and results that should be included in a journal article. Reporting guidelines differ from “style guides” that describe how information should be reported (rather than what information to report). Most reporting guidelines include a checklist and a flow diagram and have an acronym or name (e.g., “JARS”). There may not be an appropriate reporting guideline for some studies. &lt;/span&gt;&lt;/li&gt; &lt;li&gt;&lt;span style=&quot;font-weight: normal;&quot;&gt;Answer “Yes” if the policy refers to reporting guidelines for one or more types of studies, or if the journal policy suggests that authors use a reporting guideline “if applicable”. &lt;/span&gt;&lt;/li&gt; &lt;li&gt;&lt;span style=&quot;font-weight: normal;&quot;&gt;Answer “No” if the policy refers to the TOP Guidelines, or to other guidelines related to research transparency, but the policy does not refer to guidelines for reporting research methods and results. &lt;/span&gt;&lt;/li&gt; &lt;li&gt;&lt;span style=&quot;font-weight: normal;&quot;&gt;Answer “No” if the policy says that reports must include complete information about their methods and results but the policy does not refer to a specific guideline for reporting studies.&lt;/span&gt;&lt;/li&gt; &lt;/ul&gt;&lt;/div&gt;</redcap:FormattedTranslatedText></Question>
		<CodeListRef CodeListOID="q6a.choices"/>
	</ItemDef>
	<ItemDef OID="q6b" Name="q6b" DataType="boolean" Length="1" redcap:Variable="q6b" redcap:FieldType="yesno" redcap:RequiredField="y" redcap:BranchingLogic="[q6a] = &#039;1&#039;">
		<Question><TranslatedText>6b. Does the policy require that one or more types of manuscript be accompanied by a completed checklist to demonstrate that the manuscript adheres to an applicable reporting guideline?  Answer “Yes” if the policy uses the word “require” or a synonym indicating that authors must submit a completed checklist with a quotation or page number corresponding to each item in the reporting guideline.  Answer “No” if the policy says that authors must follow reporting guidelines but does not say that authors must submit a checklist.  Answer “No” if the policy requires submission of a “flow diagram” but does not require submission of a completed checklist.  Answer “No” if the policy “suggests”, “strongly encourages”, or otherwise mentions but does not mandate that one or more types of manuscript be accompanied by a completed checklist. </TranslatedText><redcap:FormattedTranslatedText>&lt;div class=&quot;rich-text-field-label&quot;&gt;&lt;p&gt;6b. Does the policy require that one or more types of manuscript be accompanied by a completed checklist to demonstrate that the manuscript adheres to an applicable reporting guideline?&lt;/p&gt; &lt;ul&gt; &lt;li&gt;&lt;span style=&quot;font-weight: normal;&quot;&gt;Answer “Yes” if the policy uses the word “require” or a synonym indicating that authors must submit a completed checklist with a quotation or page number corresponding to each item in the reporting guideline. &lt;/span&gt;&lt;/li&gt; &lt;li&gt;&lt;span style=&quot;font-weight: normal;&quot;&gt;Answer “No” if the policy says that authors must follow reporting guidelines but does not say that authors must submit a checklist. &lt;/span&gt;&lt;/li&gt; &lt;li&gt;&lt;span style=&quot;font-weight: normal;&quot;&gt;Answer “No” if the policy requires submission of a “flow diagram” but does not require submission of a completed checklist. &lt;/span&gt;&lt;/li&gt; &lt;li&gt;&lt;span style=&quot;font-weight: normal;&quot;&gt;Answer “No” if the policy “suggests”, “strongly encourages”, or otherwise mentions but does not mandate that one or more types of manuscript be accompanied by a completed checklist.&lt;/span&gt;&lt;/li&gt; &lt;/ul&gt;&lt;/div&gt;</redcap:FormattedTranslatedText></Question>
		<CodeListRef CodeListOID="q6b.choices"/>
	</ItemDef>
	<ItemDef OID="q6c" Name="q6c" DataType="boolean" Length="1" redcap:Variable="q6c" redcap:FieldType="yesno" redcap:RequiredField="y" redcap:BranchingLogic="[q6b] = &#039;1&#039;">
		<Question><TranslatedText>6c. Does the policy state that publication is conditional on the journal verifying adherence to reporting guidelines?  Answer “Yes” if the journal indicates that the editors or reviewers will check the manuscript for adherence and that only articles that adhere to reporting guidelines are eligible for publication. </TranslatedText><redcap:FormattedTranslatedText>&lt;div class=&quot;rich-text-field-label&quot;&gt;&lt;p&gt;6c. Does the policy state that publication is conditional on the journal verifying adherence to reporting guidelines?&lt;/p&gt; &lt;ul&gt; &lt;li&gt;&lt;span style=&quot;font-weight: normal;&quot;&gt;Answer “Yes” if the journal indicates that the editors or reviewers will check the manuscript for adherence and that only articles that adhere to reporting guidelines are eligible for publication.&lt;/span&gt;&lt;/li&gt; &lt;/ul&gt;&lt;/div&gt;</redcap:FormattedTranslatedText></Question>
		<CodeListRef CodeListOID="q6c.choices"/>
	</ItemDef>
	<ItemDef OID="q6d" Name="q6d" DataType="boolean" Length="1" redcap:Variable="q6d" redcap:FieldType="yesno" redcap:RequiredField="y" redcap:BranchingLogic="[q6a] = &#039;1&#039;">
		<Question><TranslatedText>6d. Does the reporting guidelines policy apply to all studies?  Answer “No” if the policy applies to only certain types of studies e.g., clinical trials. </TranslatedText><redcap:FormattedTranslatedText>&lt;div class=&quot;rich-text-field-label&quot;&gt;&lt;p&gt;6d. Does the reporting guidelines policy apply to all studies?&lt;/p&gt; &lt;ul&gt; &lt;li&gt;&lt;span style=&quot;font-weight: normal;&quot;&gt;Answer “No” if the policy applies to only certain types of studies e.g., clinical trials.&lt;/span&gt;&lt;/li&gt; &lt;/ul&gt;&lt;/div&gt;</redcap:FormattedTranslatedText></Question>
		<CodeListRef CodeListOID="q6d.choices"/>
	</ItemDef>
	<ItemDef OID="design_and_analysis_text" Name="design_and_analysis_text" DataType="text" Length="999" redcap:Variable="design_and_analysis_text" redcap:FieldType="textarea">
		<Question><TranslatedText>6e. Directly copy and paste information about DESIGN AND ANALYSIS TRANSPARENCY from the policy documents.  Copy entire sections that are relevant. Copy verbatim text and use quotation marks; do not otherwise edit the text (e.g., there is no need to remove line breaks or to edit characters that do not copy correctly).  For multiple quotations, separate each using the word AND (capitalized). </TranslatedText><redcap:FormattedTranslatedText>&lt;div class=&quot;rich-text-field-label&quot;&gt;&lt;p&gt;6e. Directly copy and paste information about DESIGN AND ANALYSIS TRANSPARENCY from the policy documents.&lt;/p&gt; &lt;ul&gt; &lt;li&gt;&lt;span style=&quot;font-weight: normal;&quot;&gt;Copy entire sections that are relevant.&lt;/span&gt;&lt;/li&gt; &lt;li&gt;&lt;span style=&quot;font-weight: normal;&quot;&gt;Copy verbatim text and use quotation marks; do not otherwise edit the text (e.g., there is no need to remove line breaks or to edit characters that do not copy correctly). &lt;/span&gt;&lt;/li&gt; &lt;li&gt;&lt;span style=&quot;font-weight: normal;&quot;&gt;For multiple quotations, separate each using the word AND (capitalized).&lt;/span&gt;&lt;/li&gt; &lt;/ul&gt;&lt;/div&gt;</redcap:FormattedTranslatedText></Question>
	</ItemDef>
	<ItemDef OID="q7a" Name="q7a" DataType="boolean" Length="1" redcap:Variable="q7a" redcap:FieldType="yesno" redcap:SectionHeader="&lt;div class=&quot;rich-text-field-label&quot;&gt;&lt;p style=&quot;text-align: center;&quot;&gt;REGISTRATION OF STUDIES&lt;/p&gt;&lt;/div&gt;" redcap:RequiredField="y">
		<Question><TranslatedText>7a. Does the policy require that one or more types of manuscript indicate whether the study was registered?  Answer “Yes” if the policy uses the word “require” or a synonym indicating that one or more types of studies must be registered, even if the policy does not specify that registration must be done prospectively.  Answer “Yes” if the policy indicates that manuscripts must say whether or not the studies they describe were registered. </TranslatedText><redcap:FormattedTranslatedText>&lt;div class=&quot;rich-text-field-label&quot;&gt;&lt;p&gt;7a. Does the policy require that one or more types of manuscript indicate whether the study was registered?&lt;/p&gt; &lt;ul&gt; &lt;li&gt;&lt;span style=&quot;font-weight: normal;&quot;&gt;Answer “Yes” if the policy uses the word “require” or a synonym indicating that one or more types of studies must be registered, even if the policy does not specify that registration must be done prospectively. &lt;/span&gt;&lt;/li&gt; &lt;li&gt;&lt;span style=&quot;font-weight: normal;&quot;&gt;Answer “Yes” if the policy indicates that manuscripts must say whether or not the studies they describe were registered.&lt;/span&gt;&lt;/li&gt; &lt;/ul&gt;&lt;/div&gt;</redcap:FormattedTranslatedText></Question>
		<CodeListRef CodeListOID="q7a.choices"/>
	</ItemDef>
	<ItemDef OID="q7b" Name="q7b" DataType="boolean" Length="1" redcap:Variable="q7b" redcap:FieldType="yesno" redcap:RequiredField="y" redcap:BranchingLogic="[q7a] = &#039;1&#039;">
		<Question><TranslatedText>7b. Does the policy state that one or more types of manuscript must describe how to access the study registration (e.g., provide a registration number or URL), if the study was registered?</TranslatedText><redcap:FormattedTranslatedText>&lt;div class=&quot;rich-text-field-label&quot;&gt;&lt;p dir=&quot;ltr&quot;&gt;7b. Does the policy state that one or more types of manuscript must describe how to access the study registration (e.g., provide a registration number or URL), if the study was registered?&lt;/p&gt;&lt;/div&gt;</redcap:FormattedTranslatedText></Question>
		<CodeListRef CodeListOID="q7b.choices"/>
	</ItemDef>
	<ItemDef OID="q7c" Name="q7c" DataType="boolean" Length="1" redcap:Variable="q7c" redcap:FieldType="yesno" redcap:RequiredField="y" redcap:BranchingLogic="[q7b] = &#039;1&#039;">
		<Question><TranslatedText>7c. Does the policy require prospective study registration as a condition of publication for one or more types of manuscript?  “Prospective” registration occurs before a key event, such as before enrolling the first participant, before completing data collection, or before analyzing the data. Answer “Yes” if the policy requires “prospective registration” or “preregistration.”  Answer “Yes” if the policy explains that one or more types of studies must be registered before beginning or completing enrollment, or before completing data collection. </TranslatedText><redcap:FormattedTranslatedText>&lt;div class=&quot;rich-text-field-label&quot;&gt;&lt;p&gt;7c. Does the policy require prospective study registration as a condition of publication for one or more types of manuscript?&lt;/p&gt; &lt;ul&gt; &lt;li&gt;&lt;span style=&quot;font-weight: normal;&quot;&gt;“Prospective” registration occurs before a key event, such as before enrolling the first participant, before completing data collection, or before analyzing the data. Answer “Yes” if the policy requires “prospective registration” or “preregistration.” &lt;/span&gt;&lt;/li&gt; &lt;li&gt;&lt;span style=&quot;font-weight: normal;&quot;&gt;Answer “Yes” if the policy explains that one or more types of studies must be registered before beginning or completing enrollment, or before completing data collection.&lt;/span&gt;&lt;/li&gt; &lt;/ul&gt;&lt;/div&gt;</redcap:FormattedTranslatedText></Question>
		<CodeListRef CodeListOID="q7c.choices"/>
	</ItemDef>
	<ItemDef OID="q7d" Name="q7d" DataType="boolean" Length="1" redcap:Variable="q7d" redcap:FieldType="yesno" redcap:RequiredField="y" redcap:BranchingLogic="[q7a] = &#039;1&#039;">
		<Question><TranslatedText>7d. Does the policy state that one or more types of manuscript must be registered on a specific register (e.g., ClinicalTrials.gov, AEA RCT Registry, or a register endorsed by the World Health Organization (WHO))?</TranslatedText><redcap:FormattedTranslatedText>&lt;div class=&quot;rich-text-field-label&quot;&gt;&lt;p&gt;7d. Does the policy state that one or more types of manuscript must be registered on a specific register (e.g., ClinicalTrials.gov, AEA RCT Registry, or a register endorsed by the World Health Organization (WHO))?&lt;/p&gt;&lt;/div&gt;</redcap:FormattedTranslatedText></Question>
		<CodeListRef CodeListOID="q7d.choices"/>
	</ItemDef>
	<ItemDef OID="q7e" Name="q7e" DataType="boolean" Length="1" redcap:Variable="q7e" redcap:FieldType="yesno" redcap:RequiredField="y" redcap:BranchingLogic="[q7d] = &#039;0&#039;">
		<Question><TranslatedText>7e. Does the policy state that study registrations will be reviewed (e.g., by journal staff or editors) prior to publication to verify that the registrations adhere to minimum standards for describing planned methods and/or outcomes?  Answer “Yes” if the policy indicates that the editors or reviewers will check whether studies were actually registered and that the editors or reviewers will confirm whether one or more minimum requirements were met (e.g., registrations include minimum information about interventions or sample size). </TranslatedText><redcap:FormattedTranslatedText>&lt;div class=&quot;rich-text-field-label&quot;&gt;&lt;p&gt;7e. Does the policy state that study registrations will be reviewed (e.g., by journal staff or editors) prior to publication to verify that the registrations adhere to minimum standards for describing planned methods and/or outcomes?&lt;/p&gt; &lt;ul&gt; &lt;li dir=&quot;ltr&quot;&gt;&lt;span style=&quot;font-weight: normal;&quot;&gt;Answer “Yes” if the policy indicates that the editors or reviewers will check whether studies were actually registered and that the editors or reviewers will confirm whether one or more minimum requirements were met (e.g., registrations include minimum information about interventions or sample size).&lt;/span&gt;&lt;/li&gt; &lt;/ul&gt;&lt;/div&gt;</redcap:FormattedTranslatedText></Question>
		<CodeListRef CodeListOID="q7e.choices"/>
	</ItemDef>
	<ItemDef OID="q7f" Name="q7f" DataType="boolean" Length="1" redcap:Variable="q7f" redcap:FieldType="yesno" redcap:RequiredField="y" redcap:BranchingLogic="[q7a] = &#039;1&#039;">
		<Question><TranslatedText>7f. Does the study registration policy apply to all studies?  Answer “No” if the policy applies to only certain types of studies e.g., clinical trials. </TranslatedText><redcap:FormattedTranslatedText>&lt;div class=&quot;rich-text-field-label&quot;&gt;&lt;p&gt;7f. Does the study registration policy apply to all studies?&lt;/p&gt; &lt;ul&gt; &lt;li&gt;&lt;span style=&quot;font-weight: normal;&quot;&gt;Answer “No” if the policy applies to only certain types of studies e.g., clinical trials.&lt;/span&gt;&lt;/li&gt; &lt;/ul&gt;&lt;/div&gt;</redcap:FormattedTranslatedText></Question>
		<CodeListRef CodeListOID="q7f.choices"/>
	</ItemDef>
	<ItemDef OID="registration_studies_text" Name="registration_studies_text" DataType="text" Length="999" redcap:Variable="registration_studies_text" redcap:FieldType="textarea">
		<Question><TranslatedText>7g. Directly copy and paste information about REGISTRATION OF STUDIES from the policy documents.  Copy entire sections that are relevant.  Copy verbatim text and use quotation marks; do not otherwise edit the text (e.g., there is no need to remove line breaks or to edit characters that do not copy correctly).  For multiple quotations, separate each using the word AND (capitalized). </TranslatedText><redcap:FormattedTranslatedText>&lt;div class=&quot;rich-text-field-label&quot;&gt;&lt;p&gt;7g. Directly copy and paste information about REGISTRATION OF STUDIES from the policy documents.&lt;/p&gt; &lt;ul&gt; &lt;li&gt;&lt;span style=&quot;font-weight: normal;&quot;&gt;Copy entire sections that are relevant. &lt;/span&gt;&lt;/li&gt; &lt;li&gt;&lt;span style=&quot;font-weight: normal;&quot;&gt;Copy verbatim text and use quotation marks; do not otherwise edit the text (e.g., there is no need to remove line breaks or to edit characters that do not copy correctly). &lt;/span&gt;&lt;/li&gt; &lt;li&gt;&lt;span style=&quot;font-weight: normal;&quot;&gt;For multiple quotations, separate each using the word AND (capitalized).&lt;/span&gt;&lt;/li&gt; &lt;/ul&gt;&lt;/div&gt;</redcap:FormattedTranslatedText></Question>
	</ItemDef>
	<ItemDef OID="q8a" Name="q8a" DataType="boolean" Length="1" redcap:Variable="q8a" redcap:FieldType="yesno" redcap:SectionHeader="&lt;div class=&quot;rich-text-field-label&quot;&gt;&lt;p style=&quot;text-align: center;&quot;&gt;REGISTRATION OF ANALYSIS PLANS&lt;/p&gt;&lt;/div&gt;" redcap:RequiredField="y">
		<Question><TranslatedText>8a. Does the policy require that one or more types of manuscript indicate whether the analysis plan was registered?  Answer “Yes” if the policy requires analysis plan registration for at least one study type, even if the policy does not specify that registration must be done prospectively.  Answer “Yes” if the policy indicates that manuscripts must say whether or not analysis plans were registered or if the policy requires that authors register analysis plans on a specific registry, provide a registration number, provide a DOI, or provide a URL.  Answer “No” if the policy requires that authors submit the analysis plan (i.e., to the journal as part of the manuscript submission process) but the policy does not require that the analysis plan be registered on a separate register such as Open Science Framework or ClinicalTrials.gov. </TranslatedText><redcap:FormattedTranslatedText>&lt;div class=&quot;rich-text-field-label&quot;&gt;&lt;p&gt;8a. Does the policy require that one or more types of manuscript indicate whether the analysis plan was registered?&lt;/p&gt; &lt;ul&gt; &lt;li&gt;&lt;span style=&quot;font-weight: normal;&quot;&gt;Answer “Yes” if the policy requires analysis plan registration for at least one study type, even if the policy does not specify that registration must be done prospectively. &lt;/span&gt;&lt;/li&gt; &lt;li&gt;&lt;span style=&quot;font-weight: normal;&quot;&gt;Answer “Yes” if the policy indicates that manuscripts must say whether or not analysis plans were registered or if the policy requires that authors register analysis plans on a specific registry, provide a registration number, provide a DOI, or provide a URL. &lt;/span&gt;&lt;/li&gt; &lt;li&gt;&lt;span style=&quot;font-weight: normal;&quot;&gt;Answer “No” if the policy requires that authors submit the analysis plan (i.e., to the journal as part of the manuscript submission process) but the policy does not require that the analysis plan be registered on a separate register such as Open Science Framework or ClinicalTrials.gov.&lt;/span&gt;&lt;/li&gt; &lt;/ul&gt;&lt;/div&gt;</redcap:FormattedTranslatedText></Question>
		<CodeListRef CodeListOID="q8a.choices"/>
	</ItemDef>
	<ItemDef OID="q8b" Name="q8b" DataType="boolean" Length="1" redcap:Variable="q8b" redcap:FieldType="yesno" redcap:RequiredField="y" redcap:BranchingLogic="[q8a] = &#039;1&#039;">
		<Question><TranslatedText>8b. Does the policy state that one or more types of manuscript must describe how to access the registered analysis plan (e.g., provide a URL), if it was registered?</TranslatedText><redcap:FormattedTranslatedText>&lt;div class=&quot;rich-text-field-label&quot;&gt;&lt;p dir=&quot;ltr&quot;&gt;8b. Does the policy state that one or more types of manuscript must describe how to access the registered analysis plan (e.g., provide a URL), if it was registered?&lt;/p&gt;&lt;/div&gt;</redcap:FormattedTranslatedText></Question>
		<CodeListRef CodeListOID="q8b.choices"/>
	</ItemDef>
	<ItemDef OID="q8c" Name="q8c" DataType="boolean" Length="1" redcap:Variable="q8c" redcap:FieldType="yesno" redcap:RequiredField="y" redcap:BranchingLogic="[q8b] = &#039;1&#039;">
		<Question><TranslatedText>8c. Does the policy state that analysis plans will be reviewed prior to publication to verify that the registrations adhere to minimum standards for describing planned analyses?  Answer “Yes” if the policy requires that authors register analysis plans on a specific registry that conducts quality control.  If the policy does not refer to a specific registry, answer “Yes” if the policy indicates that the editors or reviewers will check whether each analysis plan was actually registered and that the editors or reviewers will confirm whether one or more minimum requirements were met (e.g., the analysis plans contain specific types of information about the planned statistical methods). </TranslatedText><redcap:FormattedTranslatedText>&lt;div class=&quot;rich-text-field-label&quot;&gt;&lt;p&gt;8c. Does the policy state that analysis plans will be reviewed prior to publication to verify that the registrations adhere to minimum standards for describing planned analyses?&lt;/p&gt; &lt;ul&gt; &lt;li&gt;&lt;span style=&quot;font-weight: normal;&quot;&gt;Answer “Yes” if the policy requires that authors register analysis plans on a specific registry that conducts quality control. &lt;/span&gt;&lt;/li&gt; &lt;li&gt;&lt;span style=&quot;font-weight: normal;&quot;&gt;If the policy does not refer to a specific registry, answer “Yes” if the policy indicates that the editors or reviewers will check whether each analysis plan was actually registered and that the editors or reviewers will confirm whether one or more minimum requirements were met (e.g., the analysis plans contain specific types of information about the planned statistical methods).&lt;/span&gt;&lt;/li&gt; &lt;/ul&gt;&lt;/div&gt;</redcap:FormattedTranslatedText></Question>
		<CodeListRef CodeListOID="q8c.choices"/>
	</ItemDef>
	<ItemDef OID="q8d" Name="q8d" DataType="boolean" Length="1" redcap:Variable="q8d" redcap:FieldType="yesno" redcap:RequiredField="y" redcap:BranchingLogic="[q8c] = &#039;1&#039;">
		<Question><TranslatedText>8d. Does the policy require prospective registration of the analysis plan as a condition of publication for one or more types of manuscript?  “Prospective” registration occurs before a key event, such as before enrolling the first participant, before completing data collection, or before analyzing the data.  Answer “Yes” if the policy requires “prospective registration” or “preregistration” of analysis plans, and answer “Yes” if the policy explains that analysis plans for one or more types of studies must be registered before beginning or completing enrollment, or before completing data collection. </TranslatedText><redcap:FormattedTranslatedText>&lt;div class=&quot;rich-text-field-label&quot;&gt;&lt;p&gt;8d. Does the policy require prospective registration of the analysis plan as a condition of publication for one or more types of manuscript?&lt;/p&gt; &lt;ul&gt; &lt;li&gt;&lt;span style=&quot;font-weight: normal;&quot;&gt;“Prospective” registration occurs before a key event, such as before enrolling the first participant, before completing data collection, or before analyzing the data. &lt;/span&gt;&lt;/li&gt; &lt;li&gt;&lt;span style=&quot;font-weight: normal;&quot;&gt;Answer “Yes” if the policy requires “prospective registration” or “preregistration” of analysis plans, and answer “Yes” if the policy explains that analysis plans for one or more types of studies must be registered before beginning or completing enrollment, or before completing data collection.&lt;/span&gt;&lt;/li&gt; &lt;/ul&gt;&lt;/div&gt;</redcap:FormattedTranslatedText></Question>
		<CodeListRef CodeListOID="q8d.choices"/>
	</ItemDef>
	<ItemDef OID="q8e" Name="q8e" DataType="boolean" Length="1" redcap:Variable="q8e" redcap:FieldType="yesno" redcap:RequiredField="y" redcap:BranchingLogic="[q8a] = &#039;1&#039;">
		<Question><TranslatedText>8e. Does the analysis plan registration policy apply to all studies?   Answer “No” if the policy applies to only certain types of studies e.g., clinical trials. </TranslatedText><redcap:FormattedTranslatedText>&lt;div class=&quot;rich-text-field-label&quot;&gt;&lt;p&gt;8e. Does the analysis plan registration policy apply to all studies? &lt;/p&gt; &lt;ul&gt; &lt;li&gt;&lt;span style=&quot;font-weight: normal;&quot;&gt;Answer “No” if the policy applies to only certain types of studies e.g., clinical trials.&lt;/span&gt;&lt;/li&gt; &lt;/ul&gt;&lt;/div&gt;</redcap:FormattedTranslatedText></Question>
		<CodeListRef CodeListOID="q8e.choices"/>
	</ItemDef>
	<ItemDef OID="reg_analysis_plans_text" Name="reg_analysis_plans_text" DataType="text" Length="999" redcap:Variable="reg_analysis_plans_text" redcap:FieldType="textarea">
		<Question><TranslatedText>8f. Directly copy and paste information about REGISTRATION OF ANALYSIS PLANS from the policy documents.  Copy entire sections that are relevant.  Copy verbatim text and use quotation marks; do not otherwise edit the text (e.g., there is no need to remove line breaks or to edit characters that do not copy correctly).  For multiple quotations, separate each using the word AND (capitalized). </TranslatedText><redcap:FormattedTranslatedText>&lt;div class=&quot;rich-text-field-label&quot;&gt;&lt;p&gt;8f. Directly copy and paste information about REGISTRATION OF ANALYSIS PLANS from the policy documents.&lt;/p&gt; &lt;ul&gt; &lt;li&gt;&lt;span style=&quot;font-weight: normal;&quot;&gt;Copy entire sections that are relevant. &lt;/span&gt;&lt;/li&gt; &lt;li&gt;&lt;span style=&quot;font-weight: normal;&quot;&gt;Copy verbatim text and use quotation marks; do not otherwise edit the text (e.g., there is no need to remove line breaks or to edit characters that do not copy correctly). &lt;/span&gt;&lt;/li&gt; &lt;li&gt;&lt;span style=&quot;font-weight: normal;&quot;&gt;For multiple quotations, separate each using the word AND (capitalized).&lt;/span&gt;&lt;/li&gt; &lt;/ul&gt;&lt;/div&gt;</redcap:FormattedTranslatedText></Question>
	</ItemDef>
	<ItemDef OID="q9a" Name="q9a" DataType="boolean" Length="1" redcap:Variable="q9a" redcap:FieldType="yesno" redcap:SectionHeader="&lt;div class=&quot;rich-text-field-label&quot;&gt;&lt;p style=&quot;text-align: center;&quot;&gt;&lt;strong&gt;REPLICATION, &lt;/strong&gt;&lt;strong&gt;REGISTERED REPORTS &amp; PUBLICATION BIAS&lt;/strong&gt;&lt;/p&gt;&lt;/div&gt;" redcap:RequiredField="y">
		<Question><TranslatedText>9a. Does the policy state that authors may submit manuscripts as “Registered Reports” to be peer reviewed prior to conducting the research and obtaining the results?  Answer “Yes” if the policy uses the term “Registered Report” or states that the journal will conduct a first stage of review prior to the data being collected (i.e., before the outcomes are observed) and make a preliminary decision about acceptance.  Answer “Yes” if the journal allows “Registered Reports” for one or more types of study.  Answer “No” if the policy makes no mention of “Registered Reports” or other ways to submit manuscripts for review before the results are obtained. </TranslatedText><redcap:FormattedTranslatedText>&lt;div class=&quot;rich-text-field-label&quot;&gt;&lt;p&gt;9a. Does the policy state that authors may submit manuscripts as “Registered Reports” to be peer reviewed prior to conducting the research and obtaining the results?&lt;/p&gt; &lt;ul&gt; &lt;li&gt;&lt;span style=&quot;font-weight: normal;&quot;&gt;Answer “Yes” if the policy uses the term “Registered Report” or states that the journal will conduct a first stage of review prior to the data being collected (i.e., before the outcomes are observed) and make a preliminary decision about acceptance. &lt;/span&gt;&lt;/li&gt; &lt;li&gt;&lt;span style=&quot;font-weight: normal;&quot;&gt;Answer “Yes” if the journal allows “Registered Reports” for one or more types of study. &lt;/span&gt;&lt;/li&gt; &lt;li&gt;&lt;span style=&quot;font-weight: normal;&quot;&gt;Answer “No” if the policy makes no mention of “Registered Reports” or other ways to submit manuscripts for review before the results are obtained.&lt;/span&gt;&lt;/li&gt; &lt;/ul&gt;&lt;/div&gt;</redcap:FormattedTranslatedText></Question>
		<CodeListRef CodeListOID="q9a.choices"/>
	</ItemDef>
	<ItemDef OID="q9b" Name="q9b" DataType="text" Length="1" redcap:Variable="q9b" redcap:FieldType="radio" redcap:BranchingLogic="[q9a] = &#039;1&#039;">
		<Question><TranslatedText>9b. What type of studies may be submitted as “Registered Reports”?</TranslatedText><redcap:FormattedTranslatedText>&lt;div class=&quot;rich-text-field-label&quot;&gt;&lt;p&gt;9b. What type of studies may be submitted as “Registered Reports”?&lt;/p&gt;&lt;/div&gt;</redcap:FormattedTranslatedText></Question>
		<CodeListRef CodeListOID="q9b.choices"/>
	</ItemDef>
	<ItemDef OID="q9c" Name="q9c" DataType="boolean" Length="1" redcap:Variable="q9c" redcap:FieldType="yesno" redcap:RequiredField="y">
		<Question><TranslatedText>9c. Does the policy state that authors may submit manuscripts to be reviewed based on the background and methods sections alone?  Answer “Yes” if the policy states authors can submit manuscripts that describe why and how studies were conducted, without results and discussion sections, as the first stage of review for any type of submission.  This may be referred to as a “results-masked” or “results-blind” review. Answer “No” if the policy makes no mention of a results-blind review stage. </TranslatedText><redcap:FormattedTranslatedText>&lt;div class=&quot;rich-text-field-label&quot;&gt;&lt;p&gt;9c. Does the policy state that authors may submit manuscripts to be reviewed based on the background and methods sections alone?&lt;/p&gt; &lt;ul&gt; &lt;li&gt;&lt;span style=&quot;font-weight: normal;&quot;&gt;Answer “Yes” if the policy states authors can submit manuscripts that describe why and how studies were conducted, without results and discussion sections, as the first stage of review for any type of submission. &lt;/span&gt;&lt;/li&gt; &lt;li&gt;&lt;span style=&quot;font-weight: normal;&quot;&gt;This may be referred to as a “results-masked” or “results-blind” review. Answer “No” if the policy makes no mention of a results-blind review stage.&lt;/span&gt;&lt;/li&gt; &lt;/ul&gt;&lt;/div&gt;</redcap:FormattedTranslatedText></Question>
		<CodeListRef CodeListOID="q9c.choices"/>
	</ItemDef>
	<ItemDef OID="q9d" Name="q9d" DataType="text" Length="1" redcap:Variable="q9d" redcap:FieldType="radio" redcap:BranchingLogic="[q9c] = &#039;1&#039;">
		<Question><TranslatedText>9d: What types of studies may be reviewed based on the background and methods alone?</TranslatedText><redcap:FormattedTranslatedText>&lt;div class=&quot;rich-text-field-label&quot;&gt;&lt;p&gt;9d: What types of studies may be reviewed based on the background and methods alone?&lt;/p&gt;&lt;/div&gt;</redcap:FormattedTranslatedText></Question>
		<CodeListRef CodeListOID="q9d.choices"/>
	</ItemDef>
	<ItemDef OID="q9e" Name="q9e" DataType="boolean" Length="1" redcap:Variable="q9e" redcap:FieldType="yesno" redcap:RequiredField="y">
		<Question><TranslatedText>9e. Does the policy “welcome”,“encourage”, or otherwise indicate that the journal accepts replication studies?  “Replication” studies aim to reproduce the methods and results of previous studies, and are typically described using the term “replication”.  Answer “Yes” if the policy refers to replications of specific types of studies (e.g., experiments) or article types (e.g., Registered Reports”). </TranslatedText><redcap:FormattedTranslatedText>&lt;div class=&quot;rich-text-field-label&quot;&gt;&lt;p&gt;9e. Does the policy “welcome”,“encourage”, or otherwise indicate that the journal accepts replication studies?&lt;/p&gt; &lt;ul&gt; &lt;li&gt;&lt;span style=&quot;font-weight: normal;&quot;&gt;“Replication” studies aim to reproduce the methods and results of previous studies, and are typically described using the term “replication”. &lt;/span&gt;&lt;/li&gt; &lt;li&gt;&lt;span style=&quot;font-weight: normal;&quot;&gt;Answer “Yes” if the policy refers to replications of specific types of studies (e.g., experiments) or article types (e.g., Registered Reports”).&lt;/span&gt;&lt;/li&gt; &lt;/ul&gt;&lt;/div&gt;</redcap:FormattedTranslatedText></Question>
		<CodeListRef CodeListOID="q9e.choices"/>
	</ItemDef>
	<ItemDef OID="q9f" Name="q9f" DataType="boolean" Length="1" redcap:Variable="q9f" redcap:FieldType="yesno" redcap:RequiredField="y">
		<Question><TranslatedText>9f. Does the policy state that the statistical “significance” of results or “novelty” of findings are not a criteria for publication decisions?  Answer “Yes” if the policy states that the nature of results (null, negative, positive) will be ignored or will not be factored into decisions about publishing manuscripts on original primary studies. </TranslatedText><redcap:FormattedTranslatedText>&lt;div class=&quot;rich-text-field-label&quot;&gt;&lt;p&gt;9f. Does the policy state that the statistical “significance” of results or “novelty” of findings are not a criteria for publication decisions?&lt;/p&gt; &lt;ul&gt; &lt;li&gt;&lt;span style=&quot;font-weight: normal;&quot;&gt;Answer “Yes” if the policy states that the nature of results (null, negative, positive) will be ignored or will not be factored into decisions about publishing manuscripts on original primary studies.&lt;/span&gt;&lt;/li&gt; &lt;/ul&gt;&lt;/div&gt;</redcap:FormattedTranslatedText></Question>
		<CodeListRef CodeListOID="q9f.choices"/>
	</ItemDef>
	<ItemDef OID="rep_regreport_bias_text" Name="rep_regreport_bias_text" DataType="text" Length="999" redcap:Variable="rep_regreport_bias_text" redcap:FieldType="textarea">
		<Question><TranslatedText>9g. Directly copy and paste information about REPLICATION, REGISTERED REPORTS, and RESULTS BLIND REVIEW from the policy documents.  Copy entire sections that are relevant. Copy verbatim text and use quotation marks; do not otherwise edit the text (e.g., there is no need to remove line breaks or to edit characters that do not copy correctly). For multiple quotations, separate each using the word AND (capitalized). </TranslatedText><redcap:FormattedTranslatedText>&lt;div class=&quot;rich-text-field-label&quot;&gt;&lt;p&gt;9g. Directly copy and paste information about REPLICATION, REGISTERED REPORTS, and RESULTS BLIND REVIEW from the policy documents.&lt;/p&gt; &lt;ul&gt; &lt;li&gt;&lt;span style=&quot;font-weight: normal;&quot;&gt;Copy entire sections that are relevant.&lt;/span&gt;&lt;/li&gt; &lt;li&gt;&lt;span style=&quot;font-weight: normal;&quot;&gt;Copy verbatim text and use quotation marks; do not otherwise edit the text (e.g., there is no need to remove line breaks or to edit characters that do not copy correctly).&lt;/span&gt;&lt;/li&gt; &lt;li&gt;&lt;span style=&quot;font-weight: normal;&quot;&gt;For multiple quotations, separate each using the word AND (capitalized).&lt;/span&gt;&lt;/li&gt; &lt;/ul&gt;&lt;/div&gt;</redcap:FormattedTranslatedText></Question>
	</ItemDef>
	<ItemDef OID="q10a___1" Name="q10a___1" DataType="boolean" Length="1" redcap:Variable="q10a" redcap:FieldType="checkbox" redcap:SectionHeader="&lt;div class=&quot;rich-text-field-label&quot;&gt;&lt;p style=&quot;text-align: center;&quot;&gt;OPEN SCIENCE BADGES&lt;/p&gt;&lt;/div&gt;" redcap:RequiredField="y">
		<Question><TranslatedText>10a. Does the policy state that the journal awards one or more of the following open-science badges? Check all that apply.  “Open sciences badges” are digital badges for empirical articles that acknowledge the use of open science practices (i.e., preregistration, data sharing, and materials sharing) in the study report.  Select any badges that are mentioned by name in the journal policies.  See: https://cos.io/our-services/open-science-badges/ </TranslatedText><redcap:FormattedTranslatedText>&lt;div class=&quot;rich-text-field-label&quot;&gt;&lt;p&gt;10a. Does the policy state that the journal awards one or more of the following open-science badges? Check all that apply.&lt;/p&gt; &lt;ul&gt; &lt;li&gt;&lt;span style=&quot;font-weight: normal;&quot;&gt;“Open sciences badges” are digital badges for empirical articles that acknowledge the use of open science practices (i.e., preregistration, data sharing, and materials sharing) in the study report. &lt;/span&gt;&lt;/li&gt; &lt;li&gt;&lt;span style=&quot;font-weight: normal;&quot;&gt;Select any badges that are mentioned by name in the journal policies. &lt;/span&gt;&lt;/li&gt; &lt;li&gt;&lt;span style=&quot;font-weight: normal;&quot;&gt;See: &lt;a href=&quot;https://cos.io/our-services/open-science-badges/&quot;&gt;https://cos.io/our-services/open-science-badges/&lt;/a&gt;&lt;/span&gt;&lt;/li&gt; &lt;/ul&gt;&lt;/div&gt;</redcap:FormattedTranslatedText></Question>
		<CodeListRef CodeListOID="q10a___1.choices"/>
	</ItemDef>
	<ItemDef OID="q10a___2" Name="q10a___2" DataType="boolean" Length="1" redcap:Variable="q10a" redcap:FieldType="checkbox" redcap:SectionHeader="&lt;div class=&quot;rich-text-field-label&quot;&gt;&lt;p style=&quot;text-align: center;&quot;&gt;OPEN SCIENCE BADGES&lt;/p&gt;&lt;/div&gt;" redcap:RequiredField="y">
		<Question><TranslatedText>10a. Does the policy state that the journal awards one or more of the following open-science badges? Check all that apply.  “Open sciences badges” are digital badges for empirical articles that acknowledge the use of open science practices (i.e., preregistration, data sharing, and materials sharing) in the study report.  Select any badges that are mentioned by name in the journal policies.  See: https://cos.io/our-services/open-science-badges/ </TranslatedText><redcap:FormattedTranslatedText>&lt;div class=&quot;rich-text-field-label&quot;&gt;&lt;p&gt;10a. Does the policy state that the journal awards one or more of the following open-science badges? Check all that apply.&lt;/p&gt; &lt;ul&gt; &lt;li&gt;&lt;span style=&quot;font-weight: normal;&quot;&gt;“Open sciences badges” are digital badges for empirical articles that acknowledge the use of open science practices (i.e., preregistration, data sharing, and materials sharing) in the study report. &lt;/span&gt;&lt;/li&gt; &lt;li&gt;&lt;span style=&quot;font-weight: normal;&quot;&gt;Select any badges that are mentioned by name in the journal policies. &lt;/span&gt;&lt;/li&gt; &lt;li&gt;&lt;span style=&quot;font-weight: normal;&quot;&gt;See: &lt;a href=&quot;https://cos.io/our-services/open-science-badges/&quot;&gt;https://cos.io/our-services/open-science-badges/&lt;/a&gt;&lt;/span&gt;&lt;/li&gt; &lt;/ul&gt;&lt;/div&gt;</redcap:FormattedTranslatedText></Question>
		<CodeListRef CodeListOID="q10a___2.choices"/>
	</ItemDef>
	<ItemDef OID="q10a___3" Name="q10a___3" DataType="boolean" Length="1" redcap:Variable="q10a" redcap:FieldType="checkbox" redcap:SectionHeader="&lt;div class=&quot;rich-text-field-label&quot;&gt;&lt;p style=&quot;text-align: center;&quot;&gt;OPEN SCIENCE BADGES&lt;/p&gt;&lt;/div&gt;" redcap:RequiredField="y">
		<Question><TranslatedText>10a. Does the policy state that the journal awards one or more of the following open-science badges? Check all that apply.  “Open sciences badges” are digital badges for empirical articles that acknowledge the use of open science practices (i.e., preregistration, data sharing, and materials sharing) in the study report.  Select any badges that are mentioned by name in the journal policies.  See: https://cos.io/our-services/open-science-badges/ </TranslatedText><redcap:FormattedTranslatedText>&lt;div class=&quot;rich-text-field-label&quot;&gt;&lt;p&gt;10a. Does the policy state that the journal awards one or more of the following open-science badges? Check all that apply.&lt;/p&gt; &lt;ul&gt; &lt;li&gt;&lt;span style=&quot;font-weight: normal;&quot;&gt;“Open sciences badges” are digital badges for empirical articles that acknowledge the use of open science practices (i.e., preregistration, data sharing, and materials sharing) in the study report. &lt;/span&gt;&lt;/li&gt; &lt;li&gt;&lt;span style=&quot;font-weight: normal;&quot;&gt;Select any badges that are mentioned by name in the journal policies. &lt;/span&gt;&lt;/li&gt; &lt;li&gt;&lt;span style=&quot;font-weight: normal;&quot;&gt;See: &lt;a href=&quot;https://cos.io/our-services/open-science-badges/&quot;&gt;https://cos.io/our-services/open-science-badges/&lt;/a&gt;&lt;/span&gt;&lt;/li&gt; &lt;/ul&gt;&lt;/div&gt;</redcap:FormattedTranslatedText></Question>
		<CodeListRef CodeListOID="q10a___3.choices"/>
	</ItemDef>
	<ItemDef OID="q10a___4" Name="q10a___4" DataType="boolean" Length="1" redcap:Variable="q10a" redcap:FieldType="checkbox" redcap:SectionHeader="&lt;div class=&quot;rich-text-field-label&quot;&gt;&lt;p style=&quot;text-align: center;&quot;&gt;OPEN SCIENCE BADGES&lt;/p&gt;&lt;/div&gt;" redcap:RequiredField="y">
		<Question><TranslatedText>10a. Does the policy state that the journal awards one or more of the following open-science badges? Check all that apply.  “Open sciences badges” are digital badges for empirical articles that acknowledge the use of open science practices (i.e., preregistration, data sharing, and materials sharing) in the study report.  Select any badges that are mentioned by name in the journal policies.  See: https://cos.io/our-services/open-science-badges/ </TranslatedText><redcap:FormattedTranslatedText>&lt;div class=&quot;rich-text-field-label&quot;&gt;&lt;p&gt;10a. Does the policy state that the journal awards one or more of the following open-science badges? Check all that apply.&lt;/p&gt; &lt;ul&gt; &lt;li&gt;&lt;span style=&quot;font-weight: normal;&quot;&gt;“Open sciences badges” are digital badges for empirical articles that acknowledge the use of open science practices (i.e., preregistration, data sharing, and materials sharing) in the study report. &lt;/span&gt;&lt;/li&gt; &lt;li&gt;&lt;span style=&quot;font-weight: normal;&quot;&gt;Select any badges that are mentioned by name in the journal policies. &lt;/span&gt;&lt;/li&gt; &lt;li&gt;&lt;span style=&quot;font-weight: normal;&quot;&gt;See: &lt;a href=&quot;https://cos.io/our-services/open-science-badges/&quot;&gt;https://cos.io/our-services/open-science-badges/&lt;/a&gt;&lt;/span&gt;&lt;/li&gt; &lt;/ul&gt;&lt;/div&gt;</redcap:FormattedTranslatedText></Question>
		<CodeListRef CodeListOID="q10a___4.choices"/>
	</ItemDef>
	<ItemDef OID="badges_text" Name="badges_text" DataType="text" Length="999" redcap:Variable="badges_text" redcap:FieldType="textarea" redcap:FieldNote="Citation Standards text">
		<Question><TranslatedText>10b. Directly copy and paste questions about OPEN SCIENCE BADGES from the submission system.  Copy entire sections that are relevant. Copy verbatim text and use quotation marks; do not otherwise edit the text (e.g., there is no need to remove line breaks or to edit characters that do not copy correctly).  For multiple quotations, separate each using the word AND (capitalized). </TranslatedText><redcap:FormattedTranslatedText>&lt;div class=&quot;rich-text-field-label&quot;&gt;&lt;p&gt;10b. Directly copy and paste questions about OPEN SCIENCE BADGES from the submission system.&lt;/p&gt; &lt;ul&gt; &lt;li&gt;&lt;span style=&quot;font-weight: normal;&quot;&gt;Copy entire sections that are relevant.&lt;/span&gt;&lt;/li&gt; &lt;li&gt;&lt;span style=&quot;font-weight: normal;&quot;&gt;Copy verbatim text and use quotation marks; do not otherwise edit the text (e.g., there is no need to remove line breaks or to edit characters that do not copy correctly). &lt;/span&gt;&lt;/li&gt; &lt;li&gt;&lt;span style=&quot;font-weight: normal;&quot;&gt;For multiple quotations, separate each using the word AND (capitalized).&lt;/span&gt;&lt;/li&gt; &lt;/ul&gt;&lt;/div&gt;</redcap:FormattedTranslatedText></Question>
	</ItemDef>
	<ItemDef OID="google_sheet_status" Name="google_sheet_status" DataType="text" Length="1" redcap:Variable="google_sheet_status" redcap:FieldType="radio" redcap:SectionHeader="&lt;div class=&quot;rich-text-field-label&quot;&gt;&lt;p style=&quot;text-align: center;&quot;&gt;Reminder&lt;/p&gt;&lt;/div&gt;" redcap:RequiredField="y">
		<Question><TranslatedText>If you have completed your review for &quot;[jn]&quot;, please remember to update the &quot;Journal_Policy_Data_Extraction_Assignments&quot; by changing the status column to the right of your name from &quot;Assigned&quot; to &quot;Complete.&quot; Journal_Policy_Data_Extraction_Assignments</TranslatedText><redcap:FormattedTranslatedText>&lt;div class=&quot;rich-text-field-label&quot;&gt;&lt;p style=&quot;text-align: left;&quot;&gt;&lt;span style=&quot;font-weight: normal;&quot;&gt;If you have completed your review for &quot;&lt;em&gt;[jn]&lt;/em&gt;&quot;, please remember to update the &quot;Journal_Policy_Data_Extraction_Assignments&quot; by changing the status column to the right of your name from &quot;Assigned&quot; to &quot;Complete.&quot;&lt;/span&gt;&lt;/p&gt; &lt;p style=&quot;text-align: left;&quot;&gt;&lt;span style=&quot;font-weight: normal;&quot;&gt;&lt;a style=&quot;font-family: Tahoma, Geneva, sans-serif; font-size: 16px;&quot; href=&quot;https://docs.google.com/spreadsheets/d/16232HAMY3pQvcoV6wJitXz8xIn4Jnt2_WRrXa6vHbPw/edit#gid=0&quot; target=&quot;_blank&quot; rel=&quot;noopener&quot;&gt;Journal_Policy_Data_Extraction_Assignments&lt;/a&gt;&lt;/span&gt;&lt;/p&gt;&lt;/div&gt;</redcap:FormattedTranslatedText></Question>
		<CodeListRef CodeListOID="google_sheet_status.choices"/>
	</ItemDef>
	<ItemDef OID="comment_box" Name="comment_box" DataType="text" Length="999" redcap:Variable="comment_box" redcap:FieldType="textarea" redcap:SectionHeader="&lt;div class=&quot;rich-text-field-label&quot;&gt;&lt;p style=&quot;text-align: center;&quot;&gt;Reviewer Comments&lt;/p&gt;&lt;/div&gt;">
		<Question><TranslatedText>Enter any comments about using this form or questions about rating this journal’s policy.</TranslatedText><redcap:FormattedTranslatedText>&lt;div class=&quot;rich-text-field-label&quot;&gt;&lt;p&gt;&lt;span style=&quot;font-weight: normal;&quot;&gt;Enter any comments about using this form or questions about rating this journal’s policy.&lt;/span&gt;&lt;/p&gt;&lt;/div&gt;</redcap:FormattedTranslatedText></Question>
	</ItemDef>
	<ItemDef OID="policies_evaluation_complete" Name="policies_evaluation_complete" DataType="text" Length="1" redcap:Variable="policies_evaluation_complete" redcap:FieldType="select" redcap:SectionHeader="Form Status">
		<Question><TranslatedText>Complete?</TranslatedText></Question>
		<CodeListRef CodeListOID="policies_evaluation_complete.choices"/>
	</ItemDef>
	<CodeList OID="username.choices" Name="username" DataType="text" redcap:Variable="username">
		<CodeListItem CodedValue="1"><Decode><TranslatedText>1. Rater_1_name</TranslatedText></Decode></CodeListItem>
		<CodeListItem CodedValue="2"><Decode><TranslatedText>2. Rater_2_name</TranslatedText></Decode></CodeListItem>
		<CodeListItem CodedValue="3"><Decode><TranslatedText>3. Rater_3_name</TranslatedText></Decode></CodeListItem>
	</CodeList>
	<CodeList OID="jn.choices" Name="jn" DataType="text" redcap:Variable="jn">
		<CodeListItem CodedValue="1"><Decode><TranslatedText>Journal_names</TranslatedText></Decode></CodeListItem>
	</CodeList>
	<CodeList OID="q1a.choices" Name="q1a" DataType="boolean" redcap:Variable="q1a">
		<CodeListItem CodedValue="1"><Decode><TranslatedText>Yes</TranslatedText></Decode></CodeListItem>
		<CodeListItem CodedValue="0"><Decode><TranslatedText>No</TranslatedText></Decode></CodeListItem>
	</CodeList>
	<CodeList OID="q1b.choices" Name="q1b" DataType="boolean" redcap:Variable="q1b">
		<CodeListItem CodedValue="1"><Decode><TranslatedText>Yes</TranslatedText></Decode></CodeListItem>
		<CodeListItem CodedValue="0"><Decode><TranslatedText>No</TranslatedText></Decode></CodeListItem>
	</CodeList>
	<CodeList OID="q1c.choices" Name="q1c" DataType="boolean" redcap:Variable="q1c">
		<CodeListItem CodedValue="1"><Decode><TranslatedText>Yes</TranslatedText></Decode></CodeListItem>
		<CodeListItem CodedValue="0"><Decode><TranslatedText>No</TranslatedText></Decode></CodeListItem>
	</CodeList>
	<CodeList OID="q1d.choices" Name="q1d" DataType="boolean" redcap:Variable="q1d">
		<CodeListItem CodedValue="1"><Decode><TranslatedText>Yes</TranslatedText></Decode></CodeListItem>
		<CodeListItem CodedValue="0"><Decode><TranslatedText>No</TranslatedText></Decode></CodeListItem>
	</CodeList>
	<CodeList OID="q1e.choices" Name="q1e" DataType="boolean" redcap:Variable="q1e">
		<CodeListItem CodedValue="1"><Decode><TranslatedText>Yes</TranslatedText></Decode></CodeListItem>
		<CodeListItem CodedValue="0"><Decode><TranslatedText>No</TranslatedText></Decode></CodeListItem>
	</CodeList>
	<CodeList OID="q1f.choices" Name="q1f" DataType="boolean" redcap:Variable="q1f">
		<CodeListItem CodedValue="1"><Decode><TranslatedText>Yes</TranslatedText></Decode></CodeListItem>
		<CodeListItem CodedValue="0"><Decode><TranslatedText>No</TranslatedText></Decode></CodeListItem>
	</CodeList>
	<CodeList OID="q1g.choices" Name="q1g" DataType="boolean" redcap:Variable="q1g">
		<CodeListItem CodedValue="1"><Decode><TranslatedText>Yes</TranslatedText></Decode></CodeListItem>
		<CodeListItem CodedValue="0"><Decode><TranslatedText>No</TranslatedText></Decode></CodeListItem>
	</CodeList>
	<CodeList OID="q1h.choices" Name="q1h" DataType="boolean" redcap:Variable="q1h">
		<CodeListItem CodedValue="1"><Decode><TranslatedText>Yes</TranslatedText></Decode></CodeListItem>
		<CodeListItem CodedValue="0"><Decode><TranslatedText>No</TranslatedText></Decode></CodeListItem>
	</CodeList>
	<CodeList OID="q2a.choices" Name="q2a" DataType="boolean" redcap:Variable="q2a">
		<CodeListItem CodedValue="1"><Decode><TranslatedText>Yes</TranslatedText></Decode></CodeListItem>
		<CodeListItem CodedValue="0"><Decode><TranslatedText>No</TranslatedText></Decode></CodeListItem>
	</CodeList>
	<CodeList OID="q2b.choices" Name="q2b" DataType="boolean" redcap:Variable="q2b">
		<CodeListItem CodedValue="1"><Decode><TranslatedText>Yes</TranslatedText></Decode></CodeListItem>
		<CodeListItem CodedValue="0"><Decode><TranslatedText>No</TranslatedText></Decode></CodeListItem>
	</CodeList>
	<CodeList OID="q2c.choices" Name="q2c" DataType="boolean" redcap:Variable="q2c">
		<CodeListItem CodedValue="1"><Decode><TranslatedText>Yes</TranslatedText></Decode></CodeListItem>
		<CodeListItem CodedValue="0"><Decode><TranslatedText>No</TranslatedText></Decode></CodeListItem>
	</CodeList>
	<CodeList OID="q3a.choices" Name="q3a" DataType="boolean" redcap:Variable="q3a">
		<CodeListItem CodedValue="1"><Decode><TranslatedText>Yes</TranslatedText></Decode></CodeListItem>
		<CodeListItem CodedValue="0"><Decode><TranslatedText>No</TranslatedText></Decode></CodeListItem>
	</CodeList>
	<CodeList OID="q3b.choices" Name="q3b" DataType="boolean" redcap:Variable="q3b">
		<CodeListItem CodedValue="1"><Decode><TranslatedText>Yes</TranslatedText></Decode></CodeListItem>
		<CodeListItem CodedValue="0"><Decode><TranslatedText>No</TranslatedText></Decode></CodeListItem>
	</CodeList>
	<CodeList OID="q3c.choices" Name="q3c" DataType="boolean" redcap:Variable="q3c">
		<CodeListItem CodedValue="1"><Decode><TranslatedText>Yes</TranslatedText></Decode></CodeListItem>
		<CodeListItem CodedValue="0"><Decode><TranslatedText>No</TranslatedText></Decode></CodeListItem>
	</CodeList>
	<CodeList OID="q4a.choices" Name="q4a" DataType="boolean" redcap:Variable="q4a">
		<CodeListItem CodedValue="1"><Decode><TranslatedText>Yes</TranslatedText></Decode></CodeListItem>
		<CodeListItem CodedValue="0"><Decode><TranslatedText>No</TranslatedText></Decode></CodeListItem>
	</CodeList>
	<CodeList OID="q4b.choices" Name="q4b" DataType="boolean" redcap:Variable="q4b">
		<CodeListItem CodedValue="1"><Decode><TranslatedText>Yes</TranslatedText></Decode></CodeListItem>
		<CodeListItem CodedValue="0"><Decode><TranslatedText>No</TranslatedText></Decode></CodeListItem>
	</CodeList>
	<CodeList OID="q5a.choices" Name="q5a" DataType="boolean" redcap:Variable="q5a">
		<CodeListItem CodedValue="1"><Decode><TranslatedText>Yes</TranslatedText></Decode></CodeListItem>
		<CodeListItem CodedValue="0"><Decode><TranslatedText>No</TranslatedText></Decode></CodeListItem>
	</CodeList>
	<CodeList OID="q5b.choices" Name="q5b" DataType="boolean" redcap:Variable="q5b">
		<CodeListItem CodedValue="1"><Decode><TranslatedText>Yes</TranslatedText></Decode></CodeListItem>
		<CodeListItem CodedValue="0"><Decode><TranslatedText>No</TranslatedText></Decode></CodeListItem>
	</CodeList>
	<CodeList OID="q5c.choices" Name="q5c" DataType="boolean" redcap:Variable="q5c">
		<CodeListItem CodedValue="1"><Decode><TranslatedText>Yes</TranslatedText></Decode></CodeListItem>
		<CodeListItem CodedValue="0"><Decode><TranslatedText>No</TranslatedText></Decode></CodeListItem>
	</CodeList>
	<CodeList OID="q5d.choices" Name="q5d" DataType="boolean" redcap:Variable="q5d">
		<CodeListItem CodedValue="1"><Decode><TranslatedText>Yes</TranslatedText></Decode></CodeListItem>
		<CodeListItem CodedValue="0"><Decode><TranslatedText>No</TranslatedText></Decode></CodeListItem>
	</CodeList>
	<CodeList OID="q5e.choices" Name="q5e" DataType="boolean" redcap:Variable="q5e">
		<CodeListItem CodedValue="1"><Decode><TranslatedText>Yes</TranslatedText></Decode></CodeListItem>
		<CodeListItem CodedValue="0"><Decode><TranslatedText>No</TranslatedText></Decode></CodeListItem>
	</CodeList>
	<CodeList OID="q5f.choices" Name="q5f" DataType="boolean" redcap:Variable="q5f">
		<CodeListItem CodedValue="1"><Decode><TranslatedText>Yes</TranslatedText></Decode></CodeListItem>
		<CodeListItem CodedValue="0"><Decode><TranslatedText>No</TranslatedText></Decode></CodeListItem>
	</CodeList>
	<CodeList OID="q6a.choices" Name="q6a" DataType="boolean" redcap:Variable="q6a">
		<CodeListItem CodedValue="1"><Decode><TranslatedText>Yes</TranslatedText></Decode></CodeListItem>
		<CodeListItem CodedValue="0"><Decode><TranslatedText>No</TranslatedText></Decode></CodeListItem>
	</CodeList>
	<CodeList OID="q6b.choices" Name="q6b" DataType="boolean" redcap:Variable="q6b">
		<CodeListItem CodedValue="1"><Decode><TranslatedText>Yes</TranslatedText></Decode></CodeListItem>
		<CodeListItem CodedValue="0"><Decode><TranslatedText>No</TranslatedText></Decode></CodeListItem>
	</CodeList>
	<CodeList OID="q6c.choices" Name="q6c" DataType="boolean" redcap:Variable="q6c">
		<CodeListItem CodedValue="1"><Decode><TranslatedText>Yes</TranslatedText></Decode></CodeListItem>
		<CodeListItem CodedValue="0"><Decode><TranslatedText>No</TranslatedText></Decode></CodeListItem>
	</CodeList>
	<CodeList OID="q6d.choices" Name="q6d" DataType="boolean" redcap:Variable="q6d">
		<CodeListItem CodedValue="1"><Decode><TranslatedText>Yes</TranslatedText></Decode></CodeListItem>
		<CodeListItem CodedValue="0"><Decode><TranslatedText>No</TranslatedText></Decode></CodeListItem>
	</CodeList>
	<CodeList OID="q7a.choices" Name="q7a" DataType="boolean" redcap:Variable="q7a">
		<CodeListItem CodedValue="1"><Decode><TranslatedText>Yes</TranslatedText></Decode></CodeListItem>
		<CodeListItem CodedValue="0"><Decode><TranslatedText>No</TranslatedText></Decode></CodeListItem>
	</CodeList>
	<CodeList OID="q7b.choices" Name="q7b" DataType="boolean" redcap:Variable="q7b">
		<CodeListItem CodedValue="1"><Decode><TranslatedText>Yes</TranslatedText></Decode></CodeListItem>
		<CodeListItem CodedValue="0"><Decode><TranslatedText>No</TranslatedText></Decode></CodeListItem>
	</CodeList>
	<CodeList OID="q7c.choices" Name="q7c" DataType="boolean" redcap:Variable="q7c">
		<CodeListItem CodedValue="1"><Decode><TranslatedText>Yes</TranslatedText></Decode></CodeListItem>
		<CodeListItem CodedValue="0"><Decode><TranslatedText>No</TranslatedText></Decode></CodeListItem>
	</CodeList>
	<CodeList OID="q7d.choices" Name="q7d" DataType="boolean" redcap:Variable="q7d">
		<CodeListItem CodedValue="1"><Decode><TranslatedText>Yes</TranslatedText></Decode></CodeListItem>
		<CodeListItem CodedValue="0"><Decode><TranslatedText>No</TranslatedText></Decode></CodeListItem>
	</CodeList>
	<CodeList OID="q7e.choices" Name="q7e" DataType="boolean" redcap:Variable="q7e">
		<CodeListItem CodedValue="1"><Decode><TranslatedText>Yes</TranslatedText></Decode></CodeListItem>
		<CodeListItem CodedValue="0"><Decode><TranslatedText>No</TranslatedText></Decode></CodeListItem>
	</CodeList>
	<CodeList OID="q7f.choices" Name="q7f" DataType="boolean" redcap:Variable="q7f">
		<CodeListItem CodedValue="1"><Decode><TranslatedText>Yes</TranslatedText></Decode></CodeListItem>
		<CodeListItem CodedValue="0"><Decode><TranslatedText>No</TranslatedText></Decode></CodeListItem>
	</CodeList>
	<CodeList OID="q8a.choices" Name="q8a" DataType="boolean" redcap:Variable="q8a">
		<CodeListItem CodedValue="1"><Decode><TranslatedText>Yes</TranslatedText></Decode></CodeListItem>
		<CodeListItem CodedValue="0"><Decode><TranslatedText>No</TranslatedText></Decode></CodeListItem>
	</CodeList>
	<CodeList OID="q8b.choices" Name="q8b" DataType="boolean" redcap:Variable="q8b">
		<CodeListItem CodedValue="1"><Decode><TranslatedText>Yes</TranslatedText></Decode></CodeListItem>
		<CodeListItem CodedValue="0"><Decode><TranslatedText>No</TranslatedText></Decode></CodeListItem>
	</CodeList>
	<CodeList OID="q8c.choices" Name="q8c" DataType="boolean" redcap:Variable="q8c">
		<CodeListItem CodedValue="1"><Decode><TranslatedText>Yes</TranslatedText></Decode></CodeListItem>
		<CodeListItem CodedValue="0"><Decode><TranslatedText>No</TranslatedText></Decode></CodeListItem>
	</CodeList>
	<CodeList OID="q8d.choices" Name="q8d" DataType="boolean" redcap:Variable="q8d">
		<CodeListItem CodedValue="1"><Decode><TranslatedText>Yes</TranslatedText></Decode></CodeListItem>
		<CodeListItem CodedValue="0"><Decode><TranslatedText>No</TranslatedText></Decode></CodeListItem>
	</CodeList>
	<CodeList OID="q8e.choices" Name="q8e" DataType="boolean" redcap:Variable="q8e">
		<CodeListItem CodedValue="1"><Decode><TranslatedText>Yes</TranslatedText></Decode></CodeListItem>
		<CodeListItem CodedValue="0"><Decode><TranslatedText>No</TranslatedText></Decode></CodeListItem>
	</CodeList>
	<CodeList OID="q9a.choices" Name="q9a" DataType="boolean" redcap:Variable="q9a">
		<CodeListItem CodedValue="1"><Decode><TranslatedText>Yes</TranslatedText></Decode></CodeListItem>
		<CodeListItem CodedValue="0"><Decode><TranslatedText>No</TranslatedText></Decode></CodeListItem>
	</CodeList>
	<CodeList OID="q9b.choices" Name="q9b" DataType="text" redcap:Variable="q9b">
		<CodeListItem CodedValue="1"><Decode><TranslatedText>Both original and replication studies</TranslatedText></Decode></CodeListItem>
		<CodeListItem CodedValue="2"><Decode><TranslatedText>Original studies only</TranslatedText></Decode></CodeListItem>
		<CodeListItem CodedValue="3"><Decode><TranslatedText>Replication studies only</TranslatedText></Decode></CodeListItem>
		<CodeListItem CodedValue="4"><Decode><TranslatedText>Unclear (not stated</TranslatedText></Decode></CodeListItem>
	</CodeList>
	<CodeList OID="q9c.choices" Name="q9c" DataType="boolean" redcap:Variable="q9c">
		<CodeListItem CodedValue="1"><Decode><TranslatedText>Yes</TranslatedText></Decode></CodeListItem>
		<CodeListItem CodedValue="0"><Decode><TranslatedText>No</TranslatedText></Decode></CodeListItem>
	</CodeList>
	<CodeList OID="q9d.choices" Name="q9d" DataType="text" redcap:Variable="q9d">
		<CodeListItem CodedValue="1"><Decode><TranslatedText>Both original and replication studies</TranslatedText></Decode></CodeListItem>
		<CodeListItem CodedValue="2"><Decode><TranslatedText>Original studies only</TranslatedText></Decode></CodeListItem>
		<CodeListItem CodedValue="3"><Decode><TranslatedText>Replication studies only</TranslatedText></Decode></CodeListItem>
		<CodeListItem CodedValue="4"><Decode><TranslatedText>Unclear (not stated</TranslatedText></Decode></CodeListItem>
	</CodeList>
	<CodeList OID="q9e.choices" Name="q9e" DataType="boolean" redcap:Variable="q9e">
		<CodeListItem CodedValue="1"><Decode><TranslatedText>Yes</TranslatedText></Decode></CodeListItem>
		<CodeListItem CodedValue="0"><Decode><TranslatedText>No</TranslatedText></Decode></CodeListItem>
	</CodeList>
	<CodeList OID="q9f.choices" Name="q9f" DataType="boolean" redcap:Variable="q9f">
		<CodeListItem CodedValue="1"><Decode><TranslatedText>Yes</TranslatedText></Decode></CodeListItem>
		<CodeListItem CodedValue="0"><Decode><TranslatedText>No</TranslatedText></Decode></CodeListItem>
	</CodeList>
	<CodeList OID="q10a___1.choices" Name="q10a___1" DataType="boolean" redcap:Variable="q10a" redcap:CheckboxChoices="1, No, the journal policy does not state that the journal awards badges | 2, &quot;Preregistration&quot; Badge | 3, &quot;Open Data&quot; Badge | 4, &quot;Open Materials&quot; Badge">
		<CodeListItem CodedValue="1"><Decode><TranslatedText>Checked</TranslatedText></Decode></CodeListItem>
		<CodeListItem CodedValue="0"><Decode><TranslatedText>Unchecked</TranslatedText></Decode></CodeListItem>
	</CodeList>
	<CodeList OID="q10a___2.choices" Name="q10a___2" DataType="boolean" redcap:Variable="q10a" redcap:CheckboxChoices="1, No, the journal policy does not state that the journal awards badges | 2, &quot;Preregistration&quot; Badge | 3, &quot;Open Data&quot; Badge | 4, &quot;Open Materials&quot; Badge">
		<CodeListItem CodedValue="1"><Decode><TranslatedText>Checked</TranslatedText></Decode></CodeListItem>
		<CodeListItem CodedValue="0"><Decode><TranslatedText>Unchecked</TranslatedText></Decode></CodeListItem>
	</CodeList>
	<CodeList OID="q10a___3.choices" Name="q10a___3" DataType="boolean" redcap:Variable="q10a" redcap:CheckboxChoices="1, No, the journal policy does not state that the journal awards badges | 2, &quot;Preregistration&quot; Badge | 3, &quot;Open Data&quot; Badge | 4, &quot;Open Materials&quot; Badge">
		<CodeListItem CodedValue="1"><Decode><TranslatedText>Checked</TranslatedText></Decode></CodeListItem>
		<CodeListItem CodedValue="0"><Decode><TranslatedText>Unchecked</TranslatedText></Decode></CodeListItem>
	</CodeList>
	<CodeList OID="q10a___4.choices" Name="q10a___4" DataType="boolean" redcap:Variable="q10a" redcap:CheckboxChoices="1, No, the journal policy does not state that the journal awards badges | 2, &quot;Preregistration&quot; Badge | 3, &quot;Open Data&quot; Badge | 4, &quot;Open Materials&quot; Badge">
		<CodeListItem CodedValue="1"><Decode><TranslatedText>Checked</TranslatedText></Decode></CodeListItem>
		<CodeListItem CodedValue="0"><Decode><TranslatedText>Unchecked</TranslatedText></Decode></CodeListItem>
	</CodeList>
	<CodeList OID="google_sheet_status.choices" Name="google_sheet_status" DataType="text" redcap:Variable="google_sheet_status">
		<CodeListItem CodedValue="1"><Decode><TranslatedText>I updated the corresponding status column</TranslatedText></Decode></CodeListItem>
	</CodeList>
	<CodeList OID="policies_evaluation_complete.choices" Name="policies_evaluation_complete" DataType="text" redcap:Variable="policies_evaluation_complete">
		<CodeListItem CodedValue="0"><Decode><TranslatedText>Incomplete</TranslatedText></Decode></CodeListItem>
		<CodeListItem CodedValue="1"><Decode><TranslatedText>Unverified</TranslatedText></Decode></CodeListItem>
		<CodeListItem CodedValue="2"><Decode><TranslatedText>Complete</TranslatedText></Decode></CodeListItem>
	</CodeList>
</MetaDataVersion>
</Study>
</ODM>
