# Supplementary material for: Evaluating implementation of the Transparency and Openness Promotion (TOP) guidelines: the TRUST process for rating journal policies, procedures, and practices
Source: Res Integr Peer Rev. 2021 Jun 2;6:9. doi: 10.1186/s41073-021-00112-8 (PMC8173977; doi:10.1186/s41073-021-00112-8)
Supplement: Supplementary file 9 — Additional file 9. [file 41073_2021_112_MOESM9_ESM.zip]

Archive with 2 entries (2 files):
- Additional file 9R0.xml
- Additional file 9R1.xml
