# Supplementary material for: Evaluating implementation of the Transparency and Openness Promotion (TOP) guidelines: the TRUST process for rating journal policies, procedures, and practices
Source: Res Integr Peer Rev. 2021 Jun 2;6:9. doi: 10.1186/s41073-021-00112-8 (PMC8173977; doi:10.1186/s41073-021-00112-8)
Supplement: Supplementary file 9 — Additional file 9. [file 41073_2021_112_MOESM9_ESM.zip › Additional file 9R0.xml]

<?xml version="1.0" encoding="UTF-8" ?>
<ODM xmlns="http://www.cdisc.org/ns/odm/v1.3" xmlns:ds="http://www.w3.org/2000/09/xmldsig#" xmlns:xsi="http://www.w3.org/2001/XMLSchema-instance" xmlns:redcap="https://projectredcap.org" xsi:schemaLocation="http://www.cdisc.org/ns/odm/v1.3 schema/odm/ODM1-3-1.xsd" ODMVersion="1.3.1" FileOID="000-00-0000" FileType="Snapshot" Description="Procedure" AsOfDateTime="2020-12-22T15:50:00" CreationDateTime="2020-12-22T15:50:00" SourceSystem="REDCap" SourceSystemVersion="10.0.25">
<Study OID="Project.Procedure">
<GlobalVariables>
	<StudyName>Procedure</StudyName>
	<StudyDescription>This file contains the metadata, events, and data for REDCap project "Procedure".</StudyDescription>
	<ProtocolName>Procedure</ProtocolName>
	<redcap:RecordAutonumberingEnabled>1</redcap:RecordAutonumberingEnabled>
	<redcap:CustomRecordLabel>([jn])</redcap:CustomRecordLabel>
	<redcap:SecondaryUniqueField></redcap:SecondaryUniqueField>
	<redcap:SchedulingEnabled>0</redcap:SchedulingEnabled>
	<redcap:SurveysEnabled>1</redcap:SurveysEnabled>
	<redcap:SurveyInvitationEmailField>email</redcap:SurveyInvitationEmailField>
	<redcap:Purpose>2</redcap:Purpose>
	<redcap:PurposeOther>0,6</redcap:PurposeOther>
	<redcap:ProjectNotes></redcap:ProjectNotes>
	<redcap:MissingDataCodes></redcap:MissingDataCodes>
	<redcap:SurveysGroup>
		<redcap:Surveys form_name="trust_procedure_evaluation_form" title="Journal Procedure Rating Questionnaire" instructions="" acknowledgement="&lt;p&gt;&lt;strong&gt;Thank you for taking the survey.&lt;/strong&gt;&lt;/p&gt;
&lt;p&gt;Have a nice day!&lt;/p&gt;" question_by_section="0" display_page_number="0" question_auto_numbering="0" survey_enabled="1" save_and_return="1" save_and_return_code_bypass="1" logo="" hide_title="0" view_results="0" min_responses_view_results="10" check_diversity_view_results="0" end_survey_redirect_url="" survey_expiration="" promis_skip_question="0" survey_auth_enabled_single="0" edit_completed_response="0" hide_back_button="0" show_required_field_text="1" confirmation_email_subject="" confirmation_email_content="" confirmation_email_from="" confirmation_email_from_display="" confirmation_email_attach_pdf="0" confirmation_email_attachment="" text_to_speech="0" text_to_speech_language="en" end_survey_redirect_next_survey="0" theme="" text_size="" font_family="16" theme_text_buttons="" theme_bg_page="" theme_text_title="" theme_bg_title="" theme_text_sectionheader="" theme_bg_sectionheader="" theme_text_question="" theme_bg_question="" enhanced_choices="0" repeat_survey_enabled="0" repeat_survey_btn_text="" repeat_survey_btn_location="AFTER_SUBMIT" response_limit="" response_limit_include_partials="1" response_limit_custom_text="Thank you for your interest; however, the survey is closed because the maximum number of responses has been reached." survey_time_limit_days="" survey_time_limit_hours="" survey_time_limit_minutes="" email_participant_field="" end_of_survey_pdf_download="1" pdf_auto_archive="1" pdf_econsent_version="" pdf_econsent_type="" pdf_econsent_firstname_field="" pdf_econsent_firstname_event_id="" pdf_econsent_lastname_field="" pdf_econsent_lastname_event_id="" pdf_econsent_dob_field="" pdf_econsent_dob_event_id="" pdf_econsent_allow_edit="0" pdf_econsent_signature_field1="" pdf_econsent_signature_field2="" pdf_econsent_signature_field3="" pdf_econsent_signature_field4="" pdf_econsent_signature_field5=""/>
	</redcap:SurveysGroup>
</GlobalVariables>
<MetaDataVersion OID="Metadata.Procedure_2020-12-22_1550" Name="Procedure" redcap:RecordIdField="record_id">
	<FormDef OID="Form.trust_procedure_evaluation_form" Name="TRUST_Procedure_Evaluation_Form" Repeating="No" redcap:FormName="trust_procedure_evaluation_form">
		<ItemGroupRef ItemGroupOID="trust_procedure_evaluation_form.record_id" Mandatory="No"/>
		<ItemGroupRef ItemGroupOID="trust_procedure_evaluation_form.pro_1a_data_citation" Mandatory="No"/>
		<ItemGroupRef ItemGroupOID="trust_procedure_evaluation_form.pro_1b_data_cit_confirm" Mandatory="No"/>
		<ItemGroupRef ItemGroupOID="trust_procedure_evaluation_form.pro_2a_data_link" Mandatory="No"/>
		<ItemGroupRef ItemGroupOID="trust_procedure_evaluation_form.pro_2b_req_data_link" Mandatory="No"/>
		<ItemGroupRef ItemGroupOID="trust_procedure_evaluation_form.pro_3a_code_link" Mandatory="No"/>
		<ItemGroupRef ItemGroupOID="trust_procedure_evaluation_form.pro_3b_code_req_link" Mandatory="No"/>
		<ItemGroupRef ItemGroupOID="trust_procedure_evaluation_form.pro_4a_mtrls_link" Mandatory="No"/>
		<ItemGroupRef ItemGroupOID="trust_procedure_evaluation_form.pro_4b_mtrls_req_link" Mandatory="No"/>
		<ItemGroupRef ItemGroupOID="trust_procedure_evaluation_form.pro_5a_gl_checklist" Mandatory="No"/>
		<ItemGroupRef ItemGroupOID="trust_procedure_evaluation_form.pro_5b_chklst_req" Mandatory="No"/>
		<ItemGroupRef ItemGroupOID="trust_procedure_evaluation_form.pro_6a_study_reg" Mandatory="No"/>
		<ItemGroupRef ItemGroupOID="trust_procedure_evaluation_form.pro_6b_req_reg" Mandatory="No"/>
		<ItemGroupRef ItemGroupOID="trust_procedure_evaluation_form.pro_7a_analysis_reg" Mandatory="No"/>
		<ItemGroupRef ItemGroupOID="trust_procedure_evaluation_form.pro_7b_analysis_link" Mandatory="No"/>
		<ItemGroupRef ItemGroupOID="trust_procedure_evaluation_form.pro_8a_ind_repl" Mandatory="No"/>
		<ItemGroupRef ItemGroupOID="trust_procedure_evaluation_form.pro_8b_repl_req_toind" Mandatory="No"/>
		<ItemGroupRef ItemGroupOID="trust_procedure_evaluation_form.pro_9a_out_rep" Mandatory="No"/>
		<ItemGroupRef ItemGroupOID="trust_procedure_evaluation_form.pro_9b_req_out_rep" Mandatory="No"/>
		<ItemGroupRef ItemGroupOID="trust_procedure_evaluation_form.pro_10a_prereg_badg" Mandatory="No"/>
		<ItemGroupRef ItemGroupOID="trust_procedure_evaluation_form.pro_10b_wish_badge" Mandatory="No"/>
		<ItemGroupRef ItemGroupOID="trust_procedure_evaluation_form.trust_procedure_evaluation_form_complete" Mandatory="No"/>
	</FormDef>
	<ItemGroupDef OID="trust_procedure_evaluation_form.record_id" Name="TRUST_Procedure_Evaluation_Form" Repeating="No">
		<ItemRef ItemOID="record_id" Mandatory="No" redcap:Variable="record_id"/>
		<ItemRef ItemOID="username" Mandatory="Yes" redcap:Variable="username"/>
		<ItemRef ItemOID="username_confirm" Mandatory="Yes" redcap:Variable="username_confirm"/>
		<ItemRef ItemOID="jrnlname" Mandatory="Yes" redcap:Variable="jrnlname"/>
		<ItemRef ItemOID="jrnlname_confirm" Mandatory="Yes" redcap:Variable="jrnlname_confirm"/>
		<ItemRef ItemOID="sub_system" Mandatory="Yes" redcap:Variable="sub_system"/>
		<ItemRef ItemOID="other_sub_system" Mandatory="Yes" redcap:Variable="other_sub_system"/>
	</ItemGroupDef>
	<ItemGroupDef OID="trust_procedure_evaluation_form.pro_1a_data_citation" Name="&lt;div class=&quot;rich-text-field-label&quot;&gt;&lt;p style=&quot;text-align: center;&quot;&gt;DATA CITATION&lt;/p&gt;&lt;/div&gt;" Repeating="No">
		<ItemRef ItemOID="pro_1a_data_citation" Mandatory="Yes" redcap:Variable="pro_1a_data_citation"/>
	</ItemGroupDef>
	<ItemGroupDef OID="trust_procedure_evaluation_form.pro_1b_data_cit_confirm" Name="TRUST_Procedure_Evaluation_Form" Repeating="No">
		<ItemRef ItemOID="pro_1b_data_cit_confirm" Mandatory="Yes" redcap:Variable="pro_1b_data_cit_confirm"/>
		<ItemRef ItemOID="pro_1c_data_cit_text" Mandatory="No" redcap:Variable="pro_1c_data_cit_text"/>
	</ItemGroupDef>
	<ItemGroupDef OID="trust_procedure_evaluation_form.pro_2a_data_link" Name="&lt;div class=&quot;rich-text-field-label&quot;&gt;&lt;p style=&quot;text-align: center;&quot;&gt;DATA TRANSPARENCY&lt;/p&gt;&lt;/div&gt;" Repeating="No">
		<ItemRef ItemOID="pro_2a_data_link" Mandatory="Yes" redcap:Variable="pro_2a_data_link"/>
	</ItemGroupDef>
	<ItemGroupDef OID="trust_procedure_evaluation_form.pro_2b_req_data_link" Name="TRUST_Procedure_Evaluation_Form" Repeating="No">
		<ItemRef ItemOID="pro_2b_req_data_link" Mandatory="Yes" redcap:Variable="pro_2b_req_data_link"/>
		<ItemRef ItemOID="pro_2c_data_pub" Mandatory="Yes" redcap:Variable="pro_2c_data_pub"/>
		<ItemRef ItemOID="pro_2d_data_req_to_ind" Mandatory="Yes" redcap:Variable="pro_2d_data_req_to_ind"/>
		<ItemRef ItemOID="pro_2e_data_incld_field" Mandatory="Yes" redcap:Variable="pro_2e_data_incld_field"/>
		<ItemRef ItemOID="pro_2f_req_upload" Mandatory="Yes" redcap:Variable="pro_2f_req_upload"/>
		<ItemRef ItemOID="pro_2g_data_trans_text" Mandatory="No" redcap:Variable="pro_2g_data_trans_text"/>
	</ItemGroupDef>
	<ItemGroupDef OID="trust_procedure_evaluation_form.pro_3a_code_link" Name="&lt;div class=&quot;rich-text-field-label&quot;&gt;&lt;p style=&quot;text-align: center;&quot;&gt;ANALYTIC METHODS (CODE) TRANSPARENCY&lt;/p&gt;&lt;/div&gt;" Repeating="No">
		<ItemRef ItemOID="pro_3a_code_link" Mandatory="Yes" redcap:Variable="pro_3a_code_link"/>
	</ItemGroupDef>
	<ItemGroupDef OID="trust_procedure_evaluation_form.pro_3b_code_req_link" Name="TRUST_Procedure_Evaluation_Form" Repeating="No">
		<ItemRef ItemOID="pro_3b_code_req_link" Mandatory="Yes" redcap:Variable="pro_3b_code_req_link"/>
		<ItemRef ItemOID="pro_3c_code_public" Mandatory="Yes" redcap:Variable="pro_3c_code_public"/>
		<ItemRef ItemOID="pro_3d_code_req_to_ind" Mandatory="Yes" redcap:Variable="pro_3d_code_req_to_ind"/>
		<ItemRef ItemOID="pro_3e_code_field" Mandatory="Yes" redcap:Variable="pro_3e_code_field"/>
		<ItemRef ItemOID="pro_3f_code_req_upload" Mandatory="Yes" redcap:Variable="pro_3f_code_req_upload"/>
		<ItemRef ItemOID="pro_3g_code_text" Mandatory="No" redcap:Variable="pro_3g_code_text"/>
	</ItemGroupDef>
	<ItemGroupDef OID="trust_procedure_evaluation_form.pro_4a_mtrls_link" Name="&lt;div class=&quot;rich-text-field-label&quot;&gt;&lt;p style=&quot;text-align: center;&quot;&gt;RESEARCH MATERIALS TRANSPARENCY&lt;/p&gt;&lt;/div&gt;" Repeating="No">
		<ItemRef ItemOID="pro_4a_mtrls_link" Mandatory="Yes" redcap:Variable="pro_4a_mtrls_link"/>
	</ItemGroupDef>
	<ItemGroupDef OID="trust_procedure_evaluation_form.pro_4b_mtrls_req_link" Name="TRUST_Procedure_Evaluation_Form" Repeating="No">
		<ItemRef ItemOID="pro_4b_mtrls_req_link" Mandatory="Yes" redcap:Variable="pro_4b_mtrls_req_link"/>
		<ItemRef ItemOID="pro_4c_mtrls_pub" Mandatory="Yes" redcap:Variable="pro_4c_mtrls_pub"/>
		<ItemRef ItemOID="pro_4d_mtrls_req_to_ind" Mandatory="Yes" redcap:Variable="pro_4d_mtrls_req_to_ind"/>
		<ItemRef ItemOID="pro_4e_mtrls_incld_field" Mandatory="Yes" redcap:Variable="pro_4e_mtrls_incld_field"/>
		<ItemRef ItemOID="pro_4f_mtrls_req_upload" Mandatory="Yes" redcap:Variable="pro_4f_mtrls_req_upload"/>
		<ItemRef ItemOID="pro_4g_mtrls_text" Mandatory="No" redcap:Variable="pro_4g_mtrls_text"/>
	</ItemGroupDef>
	<ItemGroupDef OID="trust_procedure_evaluation_form.pro_5a_gl_checklist" Name="&lt;div class=&quot;rich-text-field-label&quot;&gt;&lt;p style=&quot;text-align: center;&quot;&gt;DESIGN AND ANALYSIS TRANSPARENCY&lt;/p&gt;&lt;/div&gt;" Repeating="No">
		<ItemRef ItemOID="pro_5a_gl_checklist" Mandatory="Yes" redcap:Variable="pro_5a_gl_checklist"/>
	</ItemGroupDef>
	<ItemGroupDef OID="trust_procedure_evaluation_form.pro_5b_chklst_req" Name="TRUST_Procedure_Evaluation_Form" Repeating="No">
		<ItemRef ItemOID="pro_5b_chklst_req" Mandatory="Yes" redcap:Variable="pro_5b_chklst_req"/>
		<ItemRef ItemOID="pro_5c_ind_reporting" Mandatory="Yes" redcap:Variable="pro_5c_ind_reporting"/>
		<ItemRef ItemOID="pro_5d_gl_req_to_ind" Mandatory="Yes" redcap:Variable="pro_5d_gl_req_to_ind"/>
		<ItemRef ItemOID="pro_5e_link_proto" Mandatory="Yes" redcap:Variable="pro_5e_link_proto"/>
		<ItemRef ItemOID="pro_5f_req_to_link" Mandatory="Yes" redcap:Variable="pro_5f_req_to_link"/>
		<ItemRef ItemOID="pro_5g_proto_avail" Mandatory="Yes" redcap:Variable="pro_5g_proto_avail"/>
		<ItemRef ItemOID="pro_5h_proto_req_to_ind" Mandatory="Yes" redcap:Variable="pro_5h_proto_req_to_ind"/>
		<ItemRef ItemOID="pro_5i_design_text" Mandatory="No" redcap:Variable="pro_5i_design_text"/>
	</ItemGroupDef>
	<ItemGroupDef OID="trust_procedure_evaluation_form.pro_6a_study_reg" Name="&lt;div class=&quot;rich-text-field-label&quot;&gt;&lt;p style=&quot;text-align: center;&quot;&gt;REGISTRATION OF STUDIES&lt;/p&gt;&lt;/div&gt;" Repeating="No">
		<ItemRef ItemOID="pro_6a_study_reg" Mandatory="Yes" redcap:Variable="pro_6a_study_reg"/>
	</ItemGroupDef>
	<ItemGroupDef OID="trust_procedure_evaluation_form.pro_6b_req_reg" Name="TRUST_Procedure_Evaluation_Form" Repeating="No">
		<ItemRef ItemOID="pro_6b_req_reg" Mandatory="Yes" redcap:Variable="pro_6b_req_reg"/>
		<ItemRef ItemOID="pro_6c_incl_reg" Mandatory="Yes" redcap:Variable="pro_6c_incl_reg"/>
		<ItemRef ItemOID="pro_6d_req_to_ind" Mandatory="Yes" redcap:Variable="pro_6d_req_to_ind"/>
		<ItemRef ItemOID="pro_6e_prspt_reg" Mandatory="Yes" redcap:Variable="pro_6e_prspt_reg"/>
		<ItemRef ItemOID="pro_6f_prspt_req_to_ind" Mandatory="Yes" redcap:Variable="pro_6f_prspt_req_to_ind"/>
		<ItemRef ItemOID="pro_6g_reg_text" Mandatory="No" redcap:Variable="pro_6g_reg_text"/>
	</ItemGroupDef>
	<ItemGroupDef OID="trust_procedure_evaluation_form.pro_7a_analysis_reg" Name="&lt;div class=&quot;rich-text-field-label&quot;&gt;&lt;p style=&quot;text-align: center;&quot;&gt;REGISTRATION OF ANALYSIS PLANS&lt;/p&gt;&lt;/div&gt;" Repeating="No">
		<ItemRef ItemOID="pro_7a_analysis_reg" Mandatory="Yes" redcap:Variable="pro_7a_analysis_reg"/>
	</ItemGroupDef>
	<ItemGroupDef OID="trust_procedure_evaluation_form.pro_7b_analysis_link" Name="TRUST_Procedure_Evaluation_Form" Repeating="No">
		<ItemRef ItemOID="pro_7b_analysis_link" Mandatory="Yes" redcap:Variable="pro_7b_analysis_link"/>
		<ItemRef ItemOID="pro_7c_ind_analy_reg" Mandatory="Yes" redcap:Variable="pro_7c_ind_analy_reg"/>
		<ItemRef ItemOID="pro_7d_analy_req_toind" Mandatory="Yes" redcap:Variable="pro_7d_analy_req_toind"/>
		<ItemRef ItemOID="pro_7e_ind_prspt_reg" Mandatory="Yes" redcap:Variable="pro_7e_ind_prspt_reg"/>
		<ItemRef ItemOID="pro_7f_req_to_proceed" Mandatory="Yes" redcap:Variable="pro_7f_req_to_proceed"/>
		<ItemRef ItemOID="pro_7g_upload_field" Mandatory="Yes" redcap:Variable="pro_7g_upload_field"/>
		<ItemRef ItemOID="pro_7h_req_to_upload" Mandatory="Yes" redcap:Variable="pro_7h_req_to_upload"/>
		<ItemRef ItemOID="pro_7i_analy_reg_text" Mandatory="No" redcap:Variable="pro_7i_analy_reg_text"/>
	</ItemGroupDef>
	<ItemGroupDef OID="trust_procedure_evaluation_form.pro_8a_ind_repl" Name="&lt;div class=&quot;rich-text-field-label&quot;&gt;&lt;p style=&quot;text-align: center;&quot;&gt;REPLICATION&lt;/p&gt;&lt;/div&gt;" Repeating="No">
		<ItemRef ItemOID="pro_8a_ind_repl" Mandatory="Yes" redcap:Variable="pro_8a_ind_repl"/>
	</ItemGroupDef>
	<ItemGroupDef OID="trust_procedure_evaluation_form.pro_8b_repl_req_toind" Name="TRUST_Procedure_Evaluation_Form" Repeating="No">
		<ItemRef ItemOID="pro_8b_repl_req_toind" Mandatory="Yes" redcap:Variable="pro_8b_repl_req_toind"/>
		<ItemRef ItemOID="pro_8c_blind_rev" Mandatory="Yes" redcap:Variable="pro_8c_blind_rev"/>
		<ItemRef ItemOID="pro_8d_blind_req_ind" Mandatory="Yes" redcap:Variable="pro_8d_blind_req_ind"/>
		<ItemRef ItemOID="pro_8e_reg_rep_field" Mandatory="Yes" redcap:Variable="pro_8e_reg_rep_field"/>
		<ItemRef ItemOID="pro_8f_reg_rep_req2ind" Mandatory="Yes" redcap:Variable="pro_8f_reg_rep_req2ind"/>
		<ItemRef ItemOID="pro_8g_repl_text" Mandatory="No" redcap:Variable="pro_8g_repl_text"/>
	</ItemGroupDef>
	<ItemGroupDef OID="trust_procedure_evaluation_form.pro_9a_out_rep" Name="&lt;div class=&quot;rich-text-field-label&quot;&gt;&lt;p style=&quot;text-align: center;&quot;&gt;PUBLICATION BIAS (Original Research)&lt;/p&gt;&lt;/div&gt;" Repeating="No">
		<ItemRef ItemOID="pro_9a_out_rep" Mandatory="Yes" redcap:Variable="pro_9a_out_rep"/>
	</ItemGroupDef>
	<ItemGroupDef OID="trust_procedure_evaluation_form.pro_9b_req_out_rep" Name="TRUST_Procedure_Evaluation_Form" Repeating="No">
		<ItemRef ItemOID="pro_9b_req_out_rep" Mandatory="Yes" redcap:Variable="pro_9b_req_out_rep"/>
		<ItemRef ItemOID="pro_9c_field_brev" Mandatory="Yes" redcap:Variable="pro_9c_field_brev"/>
		<ItemRef ItemOID="pro_9d_brev_req2ind" Mandatory="Yes" redcap:Variable="pro_9d_brev_req2ind"/>
		<ItemRef ItemOID="pro_9e_reg_rep" Mandatory="Yes" redcap:Variable="pro_9e_reg_rep"/>
		<ItemRef ItemOID="pro_9f_reg_rep_req2ind" Mandatory="Yes" redcap:Variable="pro_9f_reg_rep_req2ind"/>
		<ItemRef ItemOID="pro_9g_pub_bias_text" Mandatory="No" redcap:Variable="pro_9g_pub_bias_text"/>
	</ItemGroupDef>
	<ItemGroupDef OID="trust_procedure_evaluation_form.pro_10a_prereg_badg" Name="&lt;div class=&quot;rich-text-field-label&quot;&gt;&lt;p style=&quot;text-align: center;&quot;&gt;OPEN SCIENCE BADGES&lt;/p&gt;&lt;/div&gt;" Repeating="No">
		<ItemRef ItemOID="pro_10a_prereg_badg" Mandatory="Yes" redcap:Variable="pro_10a_prereg_badg"/>
	</ItemGroupDef>
	<ItemGroupDef OID="trust_procedure_evaluation_form.pro_10b_wish_badge" Name="TRUST_Procedure_Evaluation_Form" Repeating="No">
		<ItemRef ItemOID="pro_10b_wish_badge" Mandatory="Yes" redcap:Variable="pro_10b_wish_badge"/>
		<ItemRef ItemOID="pro_10c_open_data" Mandatory="Yes" redcap:Variable="pro_10c_open_data"/>
		<ItemRef ItemOID="pro_10d_req2ind_open_data" Mandatory="Yes" redcap:Variable="pro_10d_req2ind_open_data"/>
		<ItemRef ItemOID="pro_10e_open_mtrls" Mandatory="Yes" redcap:Variable="pro_10e_open_mtrls"/>
		<ItemRef ItemOID="pro_10f_req2ind_open_mtrls" Mandatory="Yes" redcap:Variable="pro_10f_req2ind_open_mtrls"/>
		<ItemRef ItemOID="pro_10g_open_sci_text" Mandatory="No" redcap:Variable="pro_10g_open_sci_text"/>
		<ItemRef ItemOID="verify_assign_sheet___1" Mandatory="No" redcap:Variable="verify_assign_sheet"/>
		<ItemRef ItemOID="comment_box_2" Mandatory="No" redcap:Variable="comment_box_2"/>
	</ItemGroupDef>
	<ItemGroupDef OID="trust_procedure_evaluation_form.trust_procedure_evaluation_form_complete" Name="Form Status" Repeating="No">
		<ItemRef ItemOID="trust_procedure_evaluation_form_complete" Mandatory="No" redcap:Variable="trust_procedure_evaluation_form_complete"/>
	</ItemGroupDef>
	<ItemDef OID="record_id" Name="record_id" DataType="integer" Length="999" redcap:Variable="record_id" redcap:FieldType="text" redcap:TextValidationType="int">
		<Question><TranslatedText></TranslatedText><redcap:FormattedTranslatedText>&lt;div class=&quot;rich-text-field-label&quot;&gt;&lt;/div&gt;</redcap:FormattedTranslatedText></Question>
		<RangeCheck Comparator="GE" SoftHard="Soft">
			<CheckValue>1</CheckValue>
			<ErrorMessage><TranslatedText>The value you provided is outside the suggested range. (1 - 12). This value is admissible, but you may wish to double check it.</TranslatedText></ErrorMessage>
		</RangeCheck>
		<RangeCheck Comparator="LE" SoftHard="Soft">
			<CheckValue>12</CheckValue>
			<ErrorMessage><TranslatedText>The value you provided is outside the suggested range. (1 - 12). This value is admissible, but you may wish to double check it.</TranslatedText></ErrorMessage>
		</RangeCheck>
	</ItemDef>
	<ItemDef OID="username" Name="username" DataType="text" Length="1" redcap:Variable="username" redcap:FieldType="select" redcap:RequiredField="y">
		<Question><TranslatedText>Please choose your name from the drop-down menu.</TranslatedText><redcap:FormattedTranslatedText>&lt;div class=&quot;rich-text-field-label&quot;&gt;&lt;p&gt;Please choose your name from the drop-down menu.&lt;/p&gt;&lt;/div&gt;</redcap:FormattedTranslatedText></Question>
		<CodeListRef CodeListOID="username.choices"/>
	</ItemDef>
	<ItemDef OID="username_confirm" Name="username_confirm" DataType="text" Length="999" redcap:Variable="username_confirm" redcap:FieldType="text" redcap:RequiredField="y">
		<Question><TranslatedText>[username] Please type your first name in the box (first letter in uppercase rest in lowercase).</TranslatedText></Question>
	</ItemDef>
	<ItemDef OID="jrnlname" Name="jrnlname" DataType="text" Length="1" redcap:Variable="jrnlname" redcap:FieldType="select" redcap:TextValidationType="autocomplete" redcap:RequiredField="y">
		<Question><TranslatedText>JOURNAL ASSIGNMENTS: 
Select one of the journals for review. The journal procedure documents are located on Google Drive. Please make sure not to edit or remove any of the documents in this folder. Below is the link to the journal procedure documents.  https://drive.google.com/drive/folders/1VAVEXgYUcKLtO_aVNPmjLZd7389bZC16</TranslatedText><redcap:FormattedTranslatedText>&lt;div class=&quot;rich-text-field-label&quot;&gt;&lt;p&gt;JOURNAL ASSIGNMENTS: &lt;br /&gt;&lt;span style=&quot;font-weight: normal;&quot;&gt;Select one of the journals for review. The journal procedure documents are located on Google Drive.&lt;/span&gt; Please make sure not to edit or remove any of the documents in this folder. &lt;span style=&quot;font-weight: normal;&quot;&gt;Below is the link to the journal procedure documents. &lt;/span&gt;&lt;/p&gt; &lt;p&gt;&lt;span style=&quot;font-weight: normal;&quot;&gt;&lt;a href=&quot;https://drive.google.com/drive/folders/1VAVEXgYUcKLtO_aVNPmjLZd7389bZC16&quot; target=&quot;_blank&quot; rel=&quot;noopener&quot;&gt;https://drive.google.com/drive/folders/1VAVEXgYUcKLtO_aVNPmjLZd7389bZC16&lt;/a&gt;&lt;/span&gt;&lt;/p&gt;&lt;/div&gt;</redcap:FormattedTranslatedText></Question>
		<CodeListRef CodeListOID="jrnlname.choices"/>
	</ItemDef>
	<ItemDef OID="jrnlname_confirm" Name="jrnlname_confirm" DataType="text" Length="999" redcap:Variable="jrnlname_confirm" redcap:FieldType="text" redcap:RequiredField="y">
		<Question><TranslatedText>[journal name] Please type name of the selected journal in the box (first letter in uppercase rest in lowercase).</TranslatedText></Question>
	</ItemDef>
	<ItemDef OID="sub_system" Name="sub_system" DataType="text" Length="1" redcap:Variable="sub_system" redcap:FieldType="select" redcap:RequiredField="y">
		<Question><TranslatedText>SUBMISSION SYSTEM: 
Please select the submission sytem used by the journal you are rating from the drop down menu. </TranslatedText><redcap:FormattedTranslatedText>&lt;div class=&quot;rich-text-field-label&quot;&gt;&lt;p&gt;SUBMISSION SYSTEM: &lt;br /&gt;Please select the submission sytem used by the journal you are rating from the drop down menu. &lt;/p&gt;&lt;/div&gt;</redcap:FormattedTranslatedText></Question>
		<CodeListRef CodeListOID="sub_system.choices"/>
	</ItemDef>
	<ItemDef OID="other_sub_system" Name="other_sub_system" DataType="text" Length="999" redcap:Variable="other_sub_system" redcap:FieldType="text" redcap:RequiredField="y" redcap:BranchingLogic="[sub_system] = &#039;5&#039;">
		<Question><TranslatedText>Please type name of the other submission system in the text box </TranslatedText><redcap:FormattedTranslatedText>&lt;div class=&quot;rich-text-field-label&quot;&gt;&lt;p&gt;Please type name of the other submission system in the text box &lt;/p&gt;&lt;/div&gt;</redcap:FormattedTranslatedText></Question>
	</ItemDef>
	<ItemDef OID="pro_1a_data_citation" Name="pro_1a_data_citation" DataType="boolean" Length="1" redcap:Variable="pro_1a_data_citation" redcap:FieldType="yesno" redcap:SectionHeader="&lt;div class=&quot;rich-text-field-label&quot;&gt;&lt;p style=&quot;text-align: center;&quot;&gt;DATA CITATION&lt;/p&gt;&lt;/div&gt;" redcap:RequiredField="y">
		<Question><TranslatedText>1a. Does the submission system ask authors to confirm that data have been cited according to journal guidelines?  Answer “Yes” if the submission system asks authors to confirm that they have included in their reference list or bibliography a citation to the dataset(s) underlying the results reported in their study.  Answer “No” the submission system references publisher guidelines or a standalone style manual but does not explicitly mention citation of datasets.</TranslatedText><redcap:FormattedTranslatedText>&lt;div class=&quot;rich-text-field-label&quot;&gt;&lt;p&gt;&lt;span id=&quot;docs-internal-guid-833fca32-7fff-fde2-7082-9dc9dfcf3670&quot;&gt;&lt;/span&gt;&lt;span id=&quot;docs-internal-guid-833fca32-7fff-fde2-7082-9dc9dfcf3670&quot;&gt;1a. Does the submission system ask authors to confirm that data have been cited according to journal guidelines? &lt;/span&gt;&lt;/p&gt; &lt;p&gt;&lt;span id=&quot;docs-internal-guid-833fca32-7fff-fde2-7082-9dc9dfcf3670&quot; style=&quot;font-weight: normal;&quot;&gt;Answer “Yes” if the submission system asks authors to confirm that they have included in their reference list or bibliography a citation to the dataset(s) underlying the results reported in their study. &lt;/span&gt;&lt;/p&gt; &lt;p&gt;&lt;span id=&quot;docs-internal-guid-833fca32-7fff-fde2-7082-9dc9dfcf3670&quot; style=&quot;font-weight: normal;&quot;&gt;Answer “No” the submission system references publisher guidelines or a standalone style manual but does not explicitly mention citation of datasets.&lt;/span&gt;&lt;/p&gt;&lt;/div&gt;</redcap:FormattedTranslatedText></Question>
		<CodeListRef CodeListOID="pro_1a_data_citation.choices"/>
	</ItemDef>
	<ItemDef OID="pro_1b_data_cit_confirm" Name="pro_1b_data_cit_confirm" DataType="boolean" Length="1" redcap:Variable="pro_1b_data_cit_confirm" redcap:FieldType="yesno" redcap:RequiredField="y" redcap:BranchingLogic="[pro_1a_data_citation] = &#039;1&#039;">
		<Question><TranslatedText>1b. Are authors required to confirm that data have been cited according to journal guidelines in order to proceed (i.e., an answer is required by the submission system)? Answer “Yes” if this information is required for one or more types of studies (e.g., clinical trials). For example, the field might appear for only certain study types.</TranslatedText><redcap:FormattedTranslatedText>&lt;div class=&quot;rich-text-field-label&quot;&gt;&lt;p&gt;1b. Are authors &lt;u&gt;required to&lt;/u&gt; confirm that data have been cited according to journal guidelines in order to proceed (i.e., an answer is required by the submission system)?&lt;/p&gt; &lt;p&gt;&lt;span style=&quot;font-weight: normal;&quot;&gt;Answer “Yes” if this information is required for one or more types of studies (e.g., clinical trials). For example, the field might appear for only certain study types.&lt;/span&gt;&lt;/p&gt;&lt;/div&gt;</redcap:FormattedTranslatedText></Question>
		<CodeListRef CodeListOID="pro_1b_data_cit_confirm.choices"/>
	</ItemDef>
	<ItemDef OID="pro_1c_data_cit_text" Name="pro_1c_data_cit_text" DataType="text" Length="999" redcap:Variable="pro_1c_data_cit_text" redcap:FieldType="textarea">
		<Question><TranslatedText>1c. Directly copy and paste questions about DATA CITATION from the submission system.  Copy verbatim text and use quotation marks; do not otherwise edit the text (e.g., there is no need to remove line breaks or to edit characters that do not copy correctly). For multiple quotations, separate each using the word AND (capitalized).</TranslatedText><redcap:FormattedTranslatedText>&lt;div class=&quot;rich-text-field-label&quot;&gt;&lt;p&gt;&lt;span id=&quot;docs-internal-guid-bf0f04b9-7fff-4848-5d57-a21b81bcf9c9&quot;&gt;1c. Directly copy and paste questions about DATA CITATION from the submission system. &lt;/span&gt;&lt;/p&gt; &lt;p&gt;&lt;span id=&quot;docs-internal-guid-bf0f04b9-7fff-4848-5d57-a21b81bcf9c9&quot; style=&quot;font-weight: normal;&quot;&gt;Copy verbatim text and use quotation marks; do not otherwise edit the text (e.g., there is no need to remove line breaks or to edit characters that do not copy correctly). For multiple quotations, separate each using the word AND (capitalized).&lt;/span&gt;&lt;/p&gt;&lt;/div&gt;</redcap:FormattedTranslatedText></Question>
	</ItemDef>
	<ItemDef OID="pro_2a_data_link" Name="pro_2a_data_link" DataType="boolean" Length="1" redcap:Variable="pro_2a_data_link" redcap:FieldType="yesno" redcap:SectionHeader="&lt;div class=&quot;rich-text-field-label&quot;&gt;&lt;p style=&quot;text-align: center;&quot;&gt;DATA TRANSPARENCY&lt;/p&gt;&lt;/div&gt;" redcap:RequiredField="y">
		<Question><TranslatedText>2a. Does the submission process include one or more fields in which authors may enter a link to DATA (i.e., DOI, URL, or other persistent identifier) ?  Answer “Yes” if the submission process includes a field for providing a link to a dataset, even if the field is not required.  Answer “Yes” if this information may be entered for one or more types of studies (e.g., clinical trials).  Answer “No” if the system indicates that this information should be included in the manuscript file or another attachment, but does not include a field to enter this information in the submission system itself.</TranslatedText><redcap:FormattedTranslatedText>&lt;div class=&quot;rich-text-field-label&quot;&gt;&lt;p&gt;&lt;span id=&quot;docs-internal-guid-833fca32-7fff-fde2-7082-9dc9dfcf3670&quot;&gt;2a. Does the submission process include one or more fields in which authors may enter a link to DATA (i.e., DOI, URL, or other persistent identifier) ? &lt;/span&gt;&lt;/p&gt; &lt;p&gt;&lt;span id=&quot;docs-internal-guid-833fca32-7fff-fde2-7082-9dc9dfcf3670&quot; style=&quot;font-weight: normal;&quot;&gt;Answer “Yes” if the submission process includes a field for providing a link to a dataset, even if the field is not required. &lt;/span&gt;&lt;/p&gt; &lt;p&gt;&lt;span id=&quot;docs-internal-guid-833fca32-7fff-fde2-7082-9dc9dfcf3670&quot; style=&quot;font-weight: normal;&quot;&gt;Answer “Yes” if this information may be entered for one or more types of studies (e.g., clinical trials). &lt;/span&gt;&lt;/p&gt; &lt;p&gt;&lt;span id=&quot;docs-internal-guid-833fca32-7fff-fde2-7082-9dc9dfcf3670&quot; style=&quot;font-weight: normal;&quot;&gt;Answer “No” if the system indicates that this information should be included in the manuscript file or another attachment, but does not include a field to enter this information in the submission system itself.&lt;/span&gt;&lt;/p&gt;&lt;/div&gt;</redcap:FormattedTranslatedText></Question>
		<CodeListRef CodeListOID="pro_2a_data_link.choices"/>
	</ItemDef>
	<ItemDef OID="pro_2b_req_data_link" Name="pro_2b_req_data_link" DataType="boolean" Length="1" redcap:Variable="pro_2b_req_data_link" redcap:FieldType="yesno" redcap:RequiredField="y" redcap:BranchingLogic="[pro_2a_data_link] = &#039;1&#039;">
		<Question><TranslatedText>2b. Are authors required to enter a link to DATA in order to proceed (i.e., is the field required)? Answer “Yes” if this information is required for one or more types of studies (e.g., clinical trials). For example, the field might appear for only certain study types.</TranslatedText><redcap:FormattedTranslatedText>&lt;div class=&quot;rich-text-field-label&quot;&gt;&lt;p&gt;&lt;span id=&quot;docs-internal-guid-c036c766-7fff-ff96-c13c-9d798fc9f808&quot;&gt;2b. Are authors &lt;u&gt;required to&lt;/u&gt; enter a link to DATA in order to proceed (i.e., is the field required)?&lt;/span&gt;&lt;/p&gt; &lt;p&gt;&lt;span id=&quot;docs-internal-guid-c036c766-7fff-ff96-c13c-9d798fc9f808&quot; style=&quot;font-weight: normal;&quot;&gt;Answer “Yes” if this information is required for one or more types of studies (e.g., clinical trials). For example, the field might appear for only certain study types.&lt;/span&gt;&lt;/p&gt;&lt;/div&gt;</redcap:FormattedTranslatedText></Question>
		<CodeListRef CodeListOID="pro_2b_req_data_link.choices"/>
	</ItemDef>
	<ItemDef OID="pro_2c_data_pub" Name="pro_2c_data_pub" DataType="boolean" Length="1" redcap:Variable="pro_2c_data_pub" redcap:FieldType="yesno" redcap:RequiredField="y">
		<Question><TranslatedText>2c. Does the submission process include one or more fields for indicating whether DATA are publicly available? Answer “Yes” if the submission process includes a “Yes/No” question (e.g., using radio buttons). Answer “Yes” if the submission process includes a field for a “data availability” or “data access” statement.  Answer “Yes” if this information is requested for one or more types of studies (e.g., clinical trials). </TranslatedText><redcap:FormattedTranslatedText>&lt;div class=&quot;rich-text-field-label&quot;&gt;&lt;p&gt;&lt;span id=&quot;docs-internal-guid-a5b1aa3b-7fff-bac1-e290-5d0182c3381b&quot;&gt;2c. Does the submission process include one or more fields for indicating whether DATA are publicly available?&lt;/span&gt;&lt;/p&gt; &lt;p&gt;&lt;span id=&quot;docs-internal-guid-a5b1aa3b-7fff-bac1-e290-5d0182c3381b&quot; style=&quot;font-weight: normal;&quot;&gt;Answer “Yes” if the submission process includes a “Yes/No” question (e.g., using radio buttons).&lt;/span&gt;&lt;/p&gt; &lt;p&gt;&lt;span id=&quot;docs-internal-guid-a5b1aa3b-7fff-bac1-e290-5d0182c3381b&quot; style=&quot;font-weight: normal;&quot;&gt;Answer “Yes” if the submission process includes a field for a “data availability” or “data access” statement. &lt;/span&gt;&lt;/p&gt; &lt;p&gt;&lt;span id=&quot;docs-internal-guid-a5b1aa3b-7fff-bac1-e290-5d0182c3381b&quot; style=&quot;font-weight: normal;&quot;&gt;Answer “Yes” if this information is requested for one or more types of studies (e.g., clinical trials). &lt;/span&gt;&lt;/p&gt;&lt;/div&gt;</redcap:FormattedTranslatedText></Question>
		<CodeListRef CodeListOID="pro_2c_data_pub.choices"/>
	</ItemDef>
	<ItemDef OID="pro_2d_data_req_to_ind" Name="pro_2d_data_req_to_ind" DataType="boolean" Length="1" redcap:Variable="pro_2d_data_req_to_ind" redcap:FieldType="yesno" redcap:RequiredField="y" redcap:BranchingLogic="[pro_2c_data_pub] = &#039;1&#039;">
		<Question><TranslatedText>2d. Are authors required to indicate whether the DATA are available in order to proceed (i.e., is the field required)?  Answer “Yes” if this information is required for one or more types of studies (e.g., clinical trials).</TranslatedText><redcap:FormattedTranslatedText>&lt;div class=&quot;rich-text-field-label&quot;&gt;&lt;p&gt;&lt;span id=&quot;docs-internal-guid-7bf9005d-7fff-4ba3-9fdf-69fb6b6092e1&quot;&gt;2d. Are authors &lt;u&gt;required to&lt;/u&gt; indicate whether the DATA are available in order to proceed (i.e., is the field required)? &lt;/span&gt;&lt;/p&gt; &lt;p&gt;&lt;span id=&quot;docs-internal-guid-7bf9005d-7fff-4ba3-9fdf-69fb6b6092e1&quot; style=&quot;font-weight: normal;&quot;&gt;Answer “Yes” if this information is required for one or more types of studies (e.g., clinical trials).&lt;/span&gt;&lt;/p&gt;&lt;/div&gt;</redcap:FormattedTranslatedText></Question>
		<CodeListRef CodeListOID="pro_2d_data_req_to_ind.choices"/>
	</ItemDef>
	<ItemDef OID="pro_2e_data_incld_field" Name="pro_2e_data_incld_field" DataType="boolean" Length="1" redcap:Variable="pro_2e_data_incld_field" redcap:FieldType="yesno" redcap:RequiredField="y">
		<Question><TranslatedText>2e. Does the submission process include one or more fields for authors to upload their DATA?  Answer “Yes” if the submission process includes a field specifically for uploading a dataset, even if the field is not required. Answer “No” if the system only has a field for uploading “supplementary materials” generally with no explicit mention of uploading datasets.</TranslatedText><redcap:FormattedTranslatedText>&lt;div class=&quot;rich-text-field-label&quot;&gt;&lt;p&gt;&lt;span id=&quot;docs-internal-guid-7bf9005d-7fff-4ba3-9fdf-69fb6b6092e1&quot;&gt;2e. Does the submission process include one or more fields for authors to upload their DATA? &lt;/span&gt;&lt;/p&gt; &lt;p&gt;&lt;span id=&quot;docs-internal-guid-7bf9005d-7fff-4ba3-9fdf-69fb6b6092e1&quot; style=&quot;font-weight: normal;&quot;&gt;Answer “Yes” if the submission process includes a field specifically for uploading a dataset, even if the field is not required.&lt;/span&gt;&lt;/p&gt; &lt;p&gt;&lt;span id=&quot;docs-internal-guid-7bf9005d-7fff-4ba3-9fdf-69fb6b6092e1&quot; style=&quot;font-weight: normal;&quot;&gt;Answer “No” if the system only has a field for uploading “supplementary materials” generally with no explicit mention of uploading datasets.&lt;/span&gt;&lt;/p&gt;&lt;/div&gt;</redcap:FormattedTranslatedText></Question>
		<CodeListRef CodeListOID="pro_2e_data_incld_field.choices"/>
	</ItemDef>
	<ItemDef OID="pro_2f_req_upload" Name="pro_2f_req_upload" DataType="boolean" Length="1" redcap:Variable="pro_2f_req_upload" redcap:FieldType="yesno" redcap:RequiredField="y" redcap:BranchingLogic="[pro_2e_data_incld_field] = &#039;1&#039;">
		<Question><TranslatedText>2f. Are authors required to upload their DATA in order to proceed (i.e., is the field required)?</TranslatedText><redcap:FormattedTranslatedText>&lt;div class=&quot;rich-text-field-label&quot;&gt;&lt;p&gt;&lt;span id=&quot;docs-internal-guid-7bf9005d-7fff-4ba3-9fdf-69fb6b6092e1&quot;&gt;2f. Are authors &lt;u&gt;required to&lt;/u&gt; upload their DATA in order to proceed (i.e., is the field required)?&lt;/span&gt;&lt;/p&gt;&lt;/div&gt;</redcap:FormattedTranslatedText></Question>
		<CodeListRef CodeListOID="pro_2f_req_upload.choices"/>
	</ItemDef>
	<ItemDef OID="pro_2g_data_trans_text" Name="pro_2g_data_trans_text" DataType="text" Length="999" redcap:Variable="pro_2g_data_trans_text" redcap:FieldType="textarea">
		<Question><TranslatedText>2g. Directly copy and paste questions about DATA TRANSPARENCY from the submission system.  Copy verbatim text and use quotation marks; do not otherwise edit the text (e.g., there is no need to remove line breaks or to edit characters that do not copy correctly). For multiple quotations, separate each using the word AND (capitalized).</TranslatedText><redcap:FormattedTranslatedText>&lt;div class=&quot;rich-text-field-label&quot;&gt;&lt;p&gt;&lt;span id=&quot;docs-internal-guid-bf0f04b9-7fff-4848-5d57-a21b81bcf9c9&quot;&gt;2g. Directly copy and paste questions about DATA TRANSPARENCY from the submission system. &lt;/span&gt;&lt;/p&gt; &lt;p&gt;&lt;span id=&quot;docs-internal-guid-bf0f04b9-7fff-4848-5d57-a21b81bcf9c9&quot; style=&quot;font-weight: normal;&quot;&gt;Copy verbatim text and use quotation marks; do not otherwise edit the text (e.g., there is no need to remove line breaks or to edit characters that do not copy correctly). For multiple quotations, separate each using the word AND (capitalized).&lt;/span&gt;&lt;/p&gt;&lt;/div&gt;</redcap:FormattedTranslatedText></Question>
	</ItemDef>
	<ItemDef OID="pro_3a_code_link" Name="pro_3a_code_link" DataType="boolean" Length="1" redcap:Variable="pro_3a_code_link" redcap:FieldType="yesno" redcap:SectionHeader="&lt;div class=&quot;rich-text-field-label&quot;&gt;&lt;p style=&quot;text-align: center;&quot;&gt;ANALYTIC METHODS (CODE) TRANSPARENCY&lt;/p&gt;&lt;/div&gt;" redcap:RequiredField="y">
		<Question><TranslatedText>3a. Does the submission process include one or more fields in which authors may enter a link to CODE (i.e., DOI, URL, or other persistent identifier) posted on a repository?  Repositories are permanent collections such as FigShare, Dryad, and institutional repositories.  Answer “Yes” if the submission process includes a field for providing a link to code, even if the field is not required. Answer “Yes” if this information may be entered for one or more types of studies (e.g., clinical trials).  Answer “No” if the system indicates that this information should be included in the manuscript file or another attachment, but does not include a field to enter this information in the submission system itself.</TranslatedText><redcap:FormattedTranslatedText>&lt;div class=&quot;rich-text-field-label&quot;&gt;&lt;p&gt;&lt;span id=&quot;docs-internal-guid-c9a6e956-7fff-c2b8-6ecc-bcc62223ce30&quot;&gt;3a. Does the submission process include one or more fields in which authors may enter a link to CODE (i.e., DOI, URL, or other persistent identifier) posted on a repository? &lt;/span&gt;&lt;/p&gt; &lt;p&gt;&lt;span id=&quot;docs-internal-guid-c9a6e956-7fff-c2b8-6ecc-bcc62223ce30&quot; style=&quot;font-weight: normal;&quot;&gt;Repositories are permanent collections such as FigShare, Dryad, and institutional repositories. &lt;/span&gt;&lt;/p&gt; &lt;p&gt;&lt;span id=&quot;docs-internal-guid-c9a6e956-7fff-c2b8-6ecc-bcc62223ce30&quot; style=&quot;font-weight: normal;&quot;&gt;Answer “Yes” if the submission process includes a field for providing a link to code, even if the field is not required.&lt;/span&gt;&lt;/p&gt; &lt;p&gt;&lt;span id=&quot;docs-internal-guid-c9a6e956-7fff-c2b8-6ecc-bcc62223ce30&quot; style=&quot;font-weight: normal;&quot;&gt;Answer “Yes” if this information may be entered for one or more types of studies (e.g., clinical trials). &lt;/span&gt;&lt;/p&gt; &lt;p&gt;&lt;span id=&quot;docs-internal-guid-c9a6e956-7fff-c2b8-6ecc-bcc62223ce30&quot; style=&quot;font-weight: normal;&quot;&gt;Answer “No” if the system indicates that this information should be included in the manuscript file or another attachment, but does not include a field to enter this information in the submission system itself.&lt;/span&gt;&lt;/p&gt;&lt;/div&gt;</redcap:FormattedTranslatedText></Question>
		<CodeListRef CodeListOID="pro_3a_code_link.choices"/>
	</ItemDef>
	<ItemDef OID="pro_3b_code_req_link" Name="pro_3b_code_req_link" DataType="boolean" Length="1" redcap:Variable="pro_3b_code_req_link" redcap:FieldType="yesno" redcap:RequiredField="y" redcap:BranchingLogic="[pro_3a_code_link] = &#039;1&#039;">
		<Question><TranslatedText>3b. Are authors required to enter a link to CODE in order to proceed (i.e., is the field required)? Answer “Yes” if this information is required for one or more types of studies (e.g., clinical trials). For example, the field might appear for only certain study types.</TranslatedText><redcap:FormattedTranslatedText>&lt;div class=&quot;rich-text-field-label&quot;&gt;&lt;p&gt;&lt;span id=&quot;docs-internal-guid-32b7fea5-7fff-687a-7239-9d653e97c74b&quot;&gt;3b. Are authors &lt;u&gt;required to&lt;/u&gt; enter a link to CODE in order to proceed (i.e., is the field required)?&lt;/span&gt;&lt;/p&gt; &lt;p&gt;&lt;span id=&quot;docs-internal-guid-32b7fea5-7fff-687a-7239-9d653e97c74b&quot; style=&quot;font-weight: normal;&quot;&gt;Answer “Yes” if this information is required for one or more types of studies (e.g., clinical trials). For example, the field might appear for only certain study types.&lt;/span&gt;&lt;/p&gt;&lt;/div&gt;</redcap:FormattedTranslatedText></Question>
		<CodeListRef CodeListOID="pro_3b_code_req_link.choices"/>
	</ItemDef>
	<ItemDef OID="pro_3c_code_public" Name="pro_3c_code_public" DataType="boolean" Length="1" redcap:Variable="pro_3c_code_public" redcap:FieldType="yesno" redcap:RequiredField="y">
		<Question><TranslatedText>3c. Does the submission process include one or more fields for indicating whether CODE are publicly available?  Answer “Yes” if the submission process includes a “Yes/No” question (e.g., using radio buttons). Answer “Yes” if the submission process includes a field for a “code availability” or “code access” statement.  Answer “Yes” if this information is requested for one or more types of studies (e.g., clinical trials). </TranslatedText><redcap:FormattedTranslatedText>&lt;div class=&quot;rich-text-field-label&quot;&gt;&lt;p&gt;&lt;span id=&quot;docs-internal-guid-d1df9d81-7fff-7bed-7c24-1f4d415560a0&quot;&gt;3c. Does the submission process include one or more fields for indicating whether CODE are publicly available? &lt;/span&gt;&lt;/p&gt; &lt;p&gt;&lt;span id=&quot;docs-internal-guid-d1df9d81-7fff-7bed-7c24-1f4d415560a0&quot; style=&quot;font-weight: normal;&quot;&gt;Answer “Yes” if the submission process includes a “Yes/No” question (e.g., using radio buttons).&lt;/span&gt;&lt;/p&gt; &lt;p&gt;&lt;span id=&quot;docs-internal-guid-d1df9d81-7fff-7bed-7c24-1f4d415560a0&quot; style=&quot;font-weight: normal;&quot;&gt;Answer “Yes” if the submission process includes a field for a “code availability” or “code access” statement. &lt;/span&gt;&lt;/p&gt; &lt;p&gt;&lt;span id=&quot;docs-internal-guid-d1df9d81-7fff-7bed-7c24-1f4d415560a0&quot; style=&quot;font-weight: normal;&quot;&gt;Answer “Yes” if this information is requested for one or more types of studies (e.g., clinical trials). &lt;/span&gt;&lt;/p&gt;&lt;/div&gt;</redcap:FormattedTranslatedText></Question>
		<CodeListRef CodeListOID="pro_3c_code_public.choices"/>
	</ItemDef>
	<ItemDef OID="pro_3d_code_req_to_ind" Name="pro_3d_code_req_to_ind" DataType="boolean" Length="1" redcap:Variable="pro_3d_code_req_to_ind" redcap:FieldType="yesno" redcap:RequiredField="y" redcap:BranchingLogic="[pro_3c_code_public] = &#039;1&#039;">
		<Question><TranslatedText>3d. Are authors required to indicate whether the CODE are available in order to proceed (i.e., is the field required)? Answer “Yes” if this information is required for one or more types of studies (e.g., clinical trials).</TranslatedText><redcap:FormattedTranslatedText>&lt;div class=&quot;rich-text-field-label&quot;&gt;&lt;p&gt;&lt;span id=&quot;docs-internal-guid-7dd52464-7fff-1d76-24cf-9c21e65dc280&quot;&gt;3d. Are authors &lt;u&gt;required to&lt;/u&gt; indicate whether the CODE are available in order to proceed (i.e., is the field required)?&lt;/span&gt;&lt;/p&gt; &lt;p&gt;&lt;span id=&quot;docs-internal-guid-7dd52464-7fff-1d76-24cf-9c21e65dc280&quot; style=&quot;font-weight: normal;&quot;&gt;Answer “Yes” if this information is required for one or more types of studies (e.g., clinical trials).&lt;/span&gt;&lt;/p&gt;&lt;/div&gt;</redcap:FormattedTranslatedText></Question>
		<CodeListRef CodeListOID="pro_3d_code_req_to_ind.choices"/>
	</ItemDef>
	<ItemDef OID="pro_3e_code_field" Name="pro_3e_code_field" DataType="boolean" Length="1" redcap:Variable="pro_3e_code_field" redcap:FieldType="yesno" redcap:RequiredField="y">
		<Question><TranslatedText>3e. Does the submission process include one or more fields for authors to upload their CODE?  Answer “Yes” if the submission process includes a field specifically for uploading code, even if the field is not required. Answer “No” if the system only has a field for uploading “supplementary materials” generally with no explicit mention of uploading code.</TranslatedText><redcap:FormattedTranslatedText>&lt;div class=&quot;rich-text-field-label&quot;&gt;&lt;p&gt;&lt;span id=&quot;docs-internal-guid-7dd52464-7fff-1d76-24cf-9c21e65dc280&quot;&gt;3e. Does the submission process include one or more fields for authors to upload their CODE? &lt;/span&gt;&lt;/p&gt; &lt;p&gt;&lt;span id=&quot;docs-internal-guid-7dd52464-7fff-1d76-24cf-9c21e65dc280&quot; style=&quot;font-weight: normal;&quot;&gt;Answer “Yes” if the submission process includes a field specifically for uploading code, even if the field is not required.&lt;/span&gt;&lt;/p&gt; &lt;p&gt;&lt;span id=&quot;docs-internal-guid-7dd52464-7fff-1d76-24cf-9c21e65dc280&quot; style=&quot;font-weight: normal;&quot;&gt;Answer “No” if the system only has a field for uploading “supplementary materials” generally with no explicit mention of uploading code.&lt;/span&gt;&lt;/p&gt;&lt;/div&gt;</redcap:FormattedTranslatedText></Question>
		<CodeListRef CodeListOID="pro_3e_code_field.choices"/>
	</ItemDef>
	<ItemDef OID="pro_3f_code_req_upload" Name="pro_3f_code_req_upload" DataType="boolean" Length="1" redcap:Variable="pro_3f_code_req_upload" redcap:FieldType="yesno" redcap:RequiredField="y" redcap:BranchingLogic="[pro_3e_code_field] = &#039;1&#039;">
		<Question><TranslatedText>3f. Are authors required to upload their CODE in order to proceed (i.e., is the field required)? </TranslatedText><redcap:FormattedTranslatedText>&lt;div class=&quot;rich-text-field-label&quot;&gt;&lt;p&gt;&lt;span id=&quot;docs-internal-guid-7dd52464-7fff-1d76-24cf-9c21e65dc280&quot;&gt;3f. Are authors &lt;u&gt;required to&lt;/u&gt; upload their CODE in order to proceed (i.e., is the field required)? &lt;/span&gt;&lt;span id=&quot;docs-internal-guid-7dd52464-7fff-1d76-24cf-9c21e65dc280&quot; style=&quot;font-size: medium; font-weight: normal;&quot;&gt;&lt;/span&gt;&lt;/p&gt;&lt;/div&gt;</redcap:FormattedTranslatedText></Question>
		<CodeListRef CodeListOID="pro_3f_code_req_upload.choices"/>
	</ItemDef>
	<ItemDef OID="pro_3g_code_text" Name="pro_3g_code_text" DataType="text" Length="999" redcap:Variable="pro_3g_code_text" redcap:FieldType="textarea">
		<Question><TranslatedText>3g. Directly copy and paste questions about ANALYTIC METHODS (CODE) TRANSPARENCY from the submission system.  Copy verbatim text and use quotation marks; do not otherwise edit the text (e.g., there is no need to remove line breaks or to edit characters that do not copy correctly). For multiple quotations, separate each using the word AND (capitalized).</TranslatedText><redcap:FormattedTranslatedText>&lt;div class=&quot;rich-text-field-label&quot;&gt;&lt;p&gt;&lt;span id=&quot;docs-internal-guid-2e1e4ca8-7fff-4754-7c55-0172b7101a9d&quot;&gt;3g. Directly copy and paste questions about ANALYTIC METHODS (CODE) TRANSPARENCY from the submission system. &lt;/span&gt;&lt;/p&gt; &lt;p&gt;&lt;span id=&quot;docs-internal-guid-2e1e4ca8-7fff-4754-7c55-0172b7101a9d&quot; style=&quot;font-weight: normal;&quot;&gt;Copy verbatim text and use quotation marks; do not otherwise edit the text (e.g., there is no need to remove line breaks or to edit characters that do not copy correctly). For multiple quotations, separate each using the word AND (capitalized).&lt;/span&gt;&lt;/p&gt;&lt;/div&gt;</redcap:FormattedTranslatedText></Question>
	</ItemDef>
	<ItemDef OID="pro_4a_mtrls_link" Name="pro_4a_mtrls_link" DataType="boolean" Length="1" redcap:Variable="pro_4a_mtrls_link" redcap:FieldType="yesno" redcap:SectionHeader="&lt;div class=&quot;rich-text-field-label&quot;&gt;&lt;p style=&quot;text-align: center;&quot;&gt;RESEARCH MATERIALS TRANSPARENCY&lt;/p&gt;&lt;/div&gt;" redcap:RequiredField="y">
		<Question><TranslatedText>4a. Does the submission process include one or more fields in which authors may enter a link to newly created RESEARCH MATERIALS (i.e., DOI, URL, or other persistent identifier) posted on a repository? Research materials refer to specific items that would be necessary for others to conduct an independent replication of the research, such as those used in the intervention (e.g. instructional materials, proprietary computer programs, etc.) or for data collection (e.g. questionnaires, interview guides). Consider only materials created for the current study; do not consider commercially available tools (e.g., statistical analysis programs) or materials that are being re-used from previous studies.  Answer “Yes” if the submission process includes a field for providing a link to research materials, even if the field is not required.  Answer “Yes” if this information may be entered for one or more types of studies (e.g., clinical trials).  Answer “No” if the system indicates that this information should be included in the manuscript file or another attachment, but does not include a field to enter this information in the submission system itself.  </TranslatedText><redcap:FormattedTranslatedText>&lt;div class=&quot;rich-text-field-label&quot;&gt;&lt;p&gt;&lt;span id=&quot;docs-internal-guid-950e1e75-7fff-928a-9fae-d5a908deba3d&quot;&gt;4a. Does the submission process include one or more fields in which authors may enter a link to newly created RESEARCH MATERIALS (i.e., DOI, URL, or other persistent identifier) posted on a repository?&lt;/span&gt;&lt;/p&gt; &lt;p&gt;&lt;span id=&quot;docs-internal-guid-950e1e75-7fff-928a-9fae-d5a908deba3d&quot; style=&quot;font-weight: normal;&quot;&gt;Research materials refer to specific items that would be necessary for others to conduct an independent replication of the research, such as those used in the intervention (e.g. instructional materials, proprietary computer programs, etc.) or for data collection (e.g. questionnaires, interview guides). Consider only materials created for the current study; do not consider commercially available tools (e.g., statistical analysis programs) or materials that are being re-used from previous studies. &lt;/span&gt;&lt;/p&gt; &lt;p&gt;&lt;span id=&quot;docs-internal-guid-950e1e75-7fff-928a-9fae-d5a908deba3d&quot; style=&quot;font-weight: normal;&quot;&gt;Answer “Yes” if the submission process includes a field for providing a link to research materials, even if the field is not required. &lt;/span&gt;&lt;/p&gt; &lt;p&gt;&lt;span id=&quot;docs-internal-guid-950e1e75-7fff-928a-9fae-d5a908deba3d&quot; style=&quot;font-weight: normal;&quot;&gt;Answer “Yes” if this information may be entered for one or more types of studies (e.g., clinical trials). &lt;/span&gt;&lt;/p&gt; &lt;p&gt;&lt;span id=&quot;docs-internal-guid-950e1e75-7fff-928a-9fae-d5a908deba3d&quot; style=&quot;font-weight: normal;&quot;&gt;Answer “No” if the system indicates that this information should be included in the manuscript file or another attachment, but does not include a field to enter this information in the submission system itself.&lt;/span&gt;&lt;/p&gt; &lt;p&gt; &lt;/p&gt;&lt;/div&gt;</redcap:FormattedTranslatedText></Question>
		<CodeListRef CodeListOID="pro_4a_mtrls_link.choices"/>
	</ItemDef>
	<ItemDef OID="pro_4b_mtrls_req_link" Name="pro_4b_mtrls_req_link" DataType="boolean" Length="1" redcap:Variable="pro_4b_mtrls_req_link" redcap:FieldType="yesno" redcap:RequiredField="y" redcap:BranchingLogic="[pro_4a_mtrls_link] = &#039;1&#039;">
		<Question><TranslatedText>4b. Are authors required to enter a link to RESEARCH MATERIALS in order to proceed (i.e., is the field required)?  Answer “Yes” if this information is required for one or more types of studies (e.g., clinical trials). For example, the field might appear for only certain study types.</TranslatedText><redcap:FormattedTranslatedText>&lt;div class=&quot;rich-text-field-label&quot;&gt;&lt;p&gt;&lt;span id=&quot;docs-internal-guid-950e1e75-7fff-928a-9fae-d5a908deba3d&quot;&gt;4b. Are authors &lt;u&gt;required to&lt;/u&gt; enter a link to RESEARCH MATERIALS in order to proceed (i.e., is the field required)? &lt;/span&gt;&lt;/p&gt; &lt;p&gt;&lt;span id=&quot;docs-internal-guid-950e1e75-7fff-928a-9fae-d5a908deba3d&quot; style=&quot;font-weight: normal;&quot;&gt;Answer “Yes” if this information is required for one or more types of studies (e.g., clinical trials). For example, the field might appear for only certain study types.&lt;/span&gt;&lt;/p&gt;&lt;/div&gt;</redcap:FormattedTranslatedText></Question>
		<CodeListRef CodeListOID="pro_4b_mtrls_req_link.choices"/>
	</ItemDef>
	<ItemDef OID="pro_4c_mtrls_pub" Name="pro_4c_mtrls_pub" DataType="boolean" Length="1" redcap:Variable="pro_4c_mtrls_pub" redcap:FieldType="yesno" redcap:RequiredField="y">
		<Question><TranslatedText>4c. Does the submission process include one or more fields for indicating whether RESEARCH MATERIALS are publicly available? Answer “Yes” if the submission process includes a “Yes/No” question (e.g., using radio buttons).  Answer “Yes” if the submission process includes a field for a “research materials availability” or “research materials access” statement.  Answer “Yes” if this information is requested for one or more types of studies (e.g., clinical trials).</TranslatedText><redcap:FormattedTranslatedText>&lt;div class=&quot;rich-text-field-label&quot;&gt;&lt;p&gt;&lt;span id=&quot;docs-internal-guid-2d7fa942-7fff-9e64-b92c-23f45d80cd02&quot;&gt;4c. Does the submission process include one or more fields for indicating whether RESEARCH MATERIALS are publicly available?&lt;/span&gt;&lt;/p&gt; &lt;p&gt;&lt;span id=&quot;docs-internal-guid-2d7fa942-7fff-9e64-b92c-23f45d80cd02&quot; style=&quot;font-weight: normal;&quot;&gt;Answer “Yes” if the submission process includes a “Yes/No” question (e.g., using radio buttons). &lt;/span&gt;&lt;/p&gt; &lt;p&gt;&lt;span id=&quot;docs-internal-guid-2d7fa942-7fff-9e64-b92c-23f45d80cd02&quot; style=&quot;font-weight: normal;&quot;&gt;Answer “Yes” if the submission process includes a field for a “research materials availability” or “research materials access” statement. &lt;/span&gt;&lt;/p&gt; &lt;p&gt;&lt;span id=&quot;docs-internal-guid-2d7fa942-7fff-9e64-b92c-23f45d80cd02&quot; style=&quot;font-weight: normal;&quot;&gt;Answer “Yes” if this information is requested for one or more types of studies (e.g., clinical trials).&lt;/span&gt;&lt;/p&gt;&lt;/div&gt;</redcap:FormattedTranslatedText></Question>
		<CodeListRef CodeListOID="pro_4c_mtrls_pub.choices"/>
	</ItemDef>
	<ItemDef OID="pro_4d_mtrls_req_to_ind" Name="pro_4d_mtrls_req_to_ind" DataType="boolean" Length="1" redcap:Variable="pro_4d_mtrls_req_to_ind" redcap:FieldType="yesno" redcap:RequiredField="y" redcap:BranchingLogic="[pro_4c_mtrls_pub] = &#039;1&#039;">
		<Question><TranslatedText>4d. Are authors required to indicate whether the RESEARCH MATERIALS are available in order to proceed (i.e., is the field required)?  Answer “Yes” if this information is required for one or more types of studies (e.g., clinical trials).</TranslatedText><redcap:FormattedTranslatedText>&lt;div class=&quot;rich-text-field-label&quot;&gt;&lt;p&gt;&lt;span id=&quot;docs-internal-guid-d03f0e68-7fff-3b51-30cc-eeeca0c36088&quot;&gt;4d. Are authors &lt;u&gt;required to&lt;/u&gt; indicate whether the RESEARCH MATERIALS are available in order to proceed (i.e., is the field required)? &lt;/span&gt;&lt;/p&gt; &lt;p&gt;&lt;span id=&quot;docs-internal-guid-d03f0e68-7fff-3b51-30cc-eeeca0c36088&quot; style=&quot;font-weight: normal;&quot;&gt;Answer “Yes” if this information is required for one or more types of studies (e.g., clinical trials).&lt;/span&gt;&lt;/p&gt;&lt;/div&gt;</redcap:FormattedTranslatedText></Question>
		<CodeListRef CodeListOID="pro_4d_mtrls_req_to_ind.choices"/>
	</ItemDef>
	<ItemDef OID="pro_4e_mtrls_incld_field" Name="pro_4e_mtrls_incld_field" DataType="boolean" Length="1" redcap:Variable="pro_4e_mtrls_incld_field" redcap:FieldType="yesno" redcap:RequiredField="y">
		<Question><TranslatedText>4e. Does the submission process include one or more fields for authors to upload their RESEARCH MATERIALS? Answer “Yes” if the submission process includes a field specifically for uploading research materials, even if the field is not required.  Answer “No” if the system only has a field for uploading “supplementary materials” generally with no explicit mention of uploading research materials.</TranslatedText><redcap:FormattedTranslatedText>&lt;div class=&quot;rich-text-field-label&quot;&gt;&lt;p&gt;&lt;span id=&quot;docs-internal-guid-d03f0e68-7fff-3b51-30cc-eeeca0c36088&quot;&gt;4e. Does the submission process include one or more fields for authors to upload their RESEARCH MATERIALS?&lt;/span&gt;&lt;/p&gt; &lt;p&gt;&lt;span id=&quot;docs-internal-guid-d03f0e68-7fff-3b51-30cc-eeeca0c36088&quot; style=&quot;font-weight: normal;&quot;&gt;Answer “Yes” if the submission process includes a field specifically for uploading research materials, even if the field is not required. &lt;/span&gt;&lt;/p&gt; &lt;p&gt;&lt;span id=&quot;docs-internal-guid-d03f0e68-7fff-3b51-30cc-eeeca0c36088&quot; style=&quot;font-weight: normal;&quot;&gt;Answer “No” if the system only has a field for uploading “supplementary materials” generally with no explicit mention of uploading research materials.&lt;/span&gt;&lt;span id=&quot;docs-internal-guid-d03f0e68-7fff-3b51-30cc-eeeca0c36088&quot; style=&quot;font-size: medium; font-weight: normal;&quot;&gt;&lt;/span&gt;&lt;/p&gt;&lt;/div&gt;</redcap:FormattedTranslatedText></Question>
		<CodeListRef CodeListOID="pro_4e_mtrls_incld_field.choices"/>
	</ItemDef>
	<ItemDef OID="pro_4f_mtrls_req_upload" Name="pro_4f_mtrls_req_upload" DataType="boolean" Length="1" redcap:Variable="pro_4f_mtrls_req_upload" redcap:FieldType="yesno" redcap:RequiredField="y" redcap:BranchingLogic="[pro_4e_mtrls_incld_field] = &#039;1&#039;">
		<Question><TranslatedText>4f. Are authors required to upload their RESEARCH MATERIALS in order to proceed (i.e., is the field required)?</TranslatedText><redcap:FormattedTranslatedText>&lt;div class=&quot;rich-text-field-label&quot;&gt;&lt;p&gt;&lt;span id=&quot;docs-internal-guid-d03f0e68-7fff-3b51-30cc-eeeca0c36088&quot;&gt;4f. Are authors &lt;u&gt;required to&lt;/u&gt; upload their RESEARCH MATERIALS in order to proceed (i.e., is the field required)?&lt;/span&gt;&lt;span id=&quot;docs-internal-guid-d03f0e68-7fff-3b51-30cc-eeeca0c36088&quot; style=&quot;font-size: medium; font-weight: normal;&quot;&gt;&lt;/span&gt;&lt;span id=&quot;docs-internal-guid-d03f0e68-7fff-3b51-30cc-eeeca0c36088&quot; style=&quot;font-size: medium; font-weight: normal;&quot;&gt;&lt;/span&gt;&lt;/p&gt;&lt;/div&gt;</redcap:FormattedTranslatedText></Question>
		<CodeListRef CodeListOID="pro_4f_mtrls_req_upload.choices"/>
	</ItemDef>
	<ItemDef OID="pro_4g_mtrls_text" Name="pro_4g_mtrls_text" DataType="text" Length="999" redcap:Variable="pro_4g_mtrls_text" redcap:FieldType="textarea">
		<Question><TranslatedText>4g. Directly copy and paste questions about RESEARCH MATERIALS TRANSPARENCY from the submission system.  Copy verbatim text and use quotation marks; do not otherwise edit the text (e.g., there is no need to remove line breaks or to edit characters that do not copy correctly). For multiple quotations, separate each using the word AND (capitalized).</TranslatedText><redcap:FormattedTranslatedText>&lt;div class=&quot;rich-text-field-label&quot;&gt;&lt;p&gt;&lt;span id=&quot;docs-internal-guid-2b35db24-7fff-0104-d12a-37f1a8d1e2ca&quot;&gt;4g. Directly copy and paste questions about RESEARCH MATERIALS TRANSPARENCY from the submission system. &lt;/span&gt;&lt;/p&gt; &lt;p&gt;&lt;span id=&quot;docs-internal-guid-2b35db24-7fff-0104-d12a-37f1a8d1e2ca&quot; style=&quot;font-weight: normal;&quot;&gt;Copy verbatim text and use quotation marks; do not otherwise edit the text (e.g., there is no need to remove line breaks or to edit characters that do not copy correctly). For multiple quotations, separate each using the word AND (capitalized).&lt;/span&gt;&lt;/p&gt;&lt;/div&gt;</redcap:FormattedTranslatedText></Question>
	</ItemDef>
	<ItemDef OID="pro_5a_gl_checklist" Name="pro_5a_gl_checklist" DataType="boolean" Length="1" redcap:Variable="pro_5a_gl_checklist" redcap:FieldType="yesno" redcap:SectionHeader="&lt;div class=&quot;rich-text-field-label&quot;&gt;&lt;p style=&quot;text-align: center;&quot;&gt;DESIGN AND ANALYSIS TRANSPARENCY&lt;/p&gt;&lt;/div&gt;" redcap:RequiredField="y">
		<Question><TranslatedText>5a. Does the submission process include a field for uploading a completed checklist for one or more reporting guidelines (e.g., a CONSORT checklist)? Reporting guidelines describe the minimum information about study methods and results that should be included in a journal article. Reporting guidelines differ from “style guides” that describe how information should be reported (rather than what information to report). Most reporting guidelines include a checklist and a flow diagram and have an acronym or name (e.g., “JARS”). There may not be an appropriate reporting guideline for some studies.  Answer “Yes” if the system has a field for uploading a completed checklist with a quotation or page number corresponding to each item in the reporting guideline.  Answer “Yes” if this information is requested for one or more types of studies (e.g., clinical trials).  Answer “No” if the system indicates that reports must include complete information about their methods and results, but does not include a field to enter this information in the submission system itself.</TranslatedText><redcap:FormattedTranslatedText>&lt;div class=&quot;rich-text-field-label&quot;&gt;&lt;p&gt;&lt;span id=&quot;docs-internal-guid-82aa089a-7fff-b125-df93-efabd53a1b3c&quot;&gt;5a. Does the submission process include a field for uploading a completed checklist for one or more reporting guidelines (e.g., a CONSORT checklist)?&lt;/span&gt;&lt;/p&gt; &lt;p&gt;&lt;span id=&quot;docs-internal-guid-82aa089a-7fff-b125-df93-efabd53a1b3c&quot; style=&quot;font-weight: normal;&quot;&gt;Reporting guidelines describe the minimum information about study methods and results that should be included in a journal article. Reporting guidelines differ from “style guides” that describe how information should be reported (rather than what information to report). Most reporting guidelines include a checklist and a flow diagram and have an acronym or name (e.g., “JARS”). There may not be an appropriate reporting guideline for some studies. &lt;/span&gt;&lt;/p&gt; &lt;p&gt;&lt;span id=&quot;docs-internal-guid-82aa089a-7fff-b125-df93-efabd53a1b3c&quot; style=&quot;font-weight: normal;&quot;&gt;Answer “Yes” if the system has a field for uploading a completed checklist with a quotation or page number corresponding to each item in the reporting guideline. &lt;/span&gt;&lt;/p&gt; &lt;p&gt;&lt;span id=&quot;docs-internal-guid-82aa089a-7fff-b125-df93-efabd53a1b3c&quot; style=&quot;font-weight: normal;&quot;&gt;Answer “Yes” if this information is requested for one or more types of studies (e.g., clinical trials). &lt;/span&gt;&lt;/p&gt; &lt;p&gt;&lt;span id=&quot;docs-internal-guid-82aa089a-7fff-b125-df93-efabd53a1b3c&quot; style=&quot;font-weight: normal;&quot;&gt;Answer “No” if the system indicates that reports must include complete information about their methods and results, but does not include a field to enter this information in the submission system itself.&lt;/span&gt;&lt;/p&gt;&lt;/div&gt;</redcap:FormattedTranslatedText></Question>
		<CodeListRef CodeListOID="pro_5a_gl_checklist.choices"/>
	</ItemDef>
	<ItemDef OID="pro_5b_chklst_req" Name="pro_5b_chklst_req" DataType="boolean" Length="1" redcap:Variable="pro_5b_chklst_req" redcap:FieldType="yesno" redcap:RequiredField="y" redcap:BranchingLogic="[pro_5a_gl_checklist] = &#039;1&#039;">
		<Question><TranslatedText>5b. Are authors required to upload a completed checklist for one or more reporting guidelines in order to proceed (i.e., is the field required)? Answer “Yes” if this information is required for one or more types of studies (e.g., clinical trials).</TranslatedText><redcap:FormattedTranslatedText>&lt;div class=&quot;rich-text-field-label&quot;&gt;&lt;p&gt;&lt;span id=&quot;docs-internal-guid-478d4515-7fff-8a80-96a6-a5147b7bded1&quot;&gt;5b. Are authors &lt;u&gt;required to&lt;/u&gt; upload a completed checklist for one or more reporting guidelines in order to proceed (i.e., is the field required)?&lt;/span&gt;&lt;/p&gt; &lt;p&gt;&lt;span id=&quot;docs-internal-guid-478d4515-7fff-8a80-96a6-a5147b7bded1&quot; style=&quot;font-weight: normal;&quot;&gt;Answer “Yes” if this information is required for one or more types of studies (e.g., clinical trials).&lt;/span&gt;&lt;/p&gt;&lt;/div&gt;</redcap:FormattedTranslatedText></Question>
		<CodeListRef CodeListOID="pro_5b_chklst_req.choices"/>
	</ItemDef>
	<ItemDef OID="pro_5c_ind_reporting" Name="pro_5c_ind_reporting" DataType="boolean" Length="1" redcap:Variable="pro_5c_ind_reporting" redcap:FieldType="yesno" redcap:RequiredField="y">
		<Question><TranslatedText>5c. Does the submission process include a field for indicating whether the authors followed a reporting guideline (e.g., by reference to the EQUATOR Network, CONSORT, or a checklist of specific items used by the journal)? Answer “Yes” if the submission process includes a “Yes/No” question (e.g., using radio buttons). Answer “Yes” if this information is requested for one or more types of studies (e.g., clinical trials).  Answer “No” if authors are required to upload a form that includes an item for indicating whether the authors followed a reporting guideline, but the submission system itself does not have an explicit and dedicated field for indicating whether the authors followed a reporting guideline. </TranslatedText><redcap:FormattedTranslatedText>&lt;div class=&quot;rich-text-field-label&quot;&gt;&lt;p&gt;&lt;span id=&quot;docs-internal-guid-db4ae3f7-7fff-567b-7e4c-ec243b3b1475&quot;&gt;5c. Does the submission process include a field for indicating whether the authors followed a reporting guideline (e.g., by reference to the EQUATOR Network, CONSORT, or a checklist of specific items used by the journal)?&lt;/span&gt;&lt;/p&gt; &lt;p&gt;&lt;span id=&quot;docs-internal-guid-db4ae3f7-7fff-567b-7e4c-ec243b3b1475&quot; style=&quot;font-weight: normal;&quot;&gt;Answer “Yes” if the submission process includes a “Yes/No” question (e.g., using radio buttons).&lt;/span&gt;&lt;/p&gt; &lt;p&gt;&lt;span id=&quot;docs-internal-guid-db4ae3f7-7fff-567b-7e4c-ec243b3b1475&quot; style=&quot;font-weight: normal;&quot;&gt;Answer “Yes” if this information is requested for one or more types of studies (e.g., clinical trials). &lt;/span&gt;&lt;/p&gt; &lt;p&gt;&lt;span id=&quot;docs-internal-guid-db4ae3f7-7fff-567b-7e4c-ec243b3b1475&quot; style=&quot;font-weight: normal;&quot;&gt;Answer “No” if authors are required to upload a form that includes an item for indicating whether the authors followed a reporting guideline, but the submission system itself does not have an explicit and dedicated field for indicating whether the authors followed a reporting guideline. &lt;/span&gt;&lt;/p&gt;&lt;/div&gt;</redcap:FormattedTranslatedText></Question>
		<CodeListRef CodeListOID="pro_5c_ind_reporting.choices"/>
	</ItemDef>
	<ItemDef OID="pro_5d_gl_req_to_ind" Name="pro_5d_gl_req_to_ind" DataType="boolean" Length="1" redcap:Variable="pro_5d_gl_req_to_ind" redcap:FieldType="yesno" redcap:RequiredField="y" redcap:BranchingLogic="[pro_5c_ind_reporting] = &#039;1&#039;">
		<Question><TranslatedText>5d. Are authors required to indicate whether they followed a reporting guideline in order to proceed (i.e., is the field required)? Answer “Yes” if this information is required for one or more types of studies (e.g., clinical trials).</TranslatedText><redcap:FormattedTranslatedText>&lt;div class=&quot;rich-text-field-label&quot;&gt;&lt;p&gt;&lt;span id=&quot;docs-internal-guid-20652958-7fff-e855-cd47-dd9bfee0a210&quot;&gt;5d. Are authors &lt;u&gt;required to&lt;/u&gt; indicate whether they followed a reporting guideline in order to proceed (i.e., is the field required)?&lt;/span&gt;&lt;/p&gt; &lt;p&gt;&lt;span id=&quot;docs-internal-guid-20652958-7fff-e855-cd47-dd9bfee0a210&quot; style=&quot;font-weight: normal;&quot;&gt;Answer “Yes” if this information is required for one or more types of studies (e.g., clinical trials).&lt;/span&gt;&lt;/p&gt;&lt;/div&gt;</redcap:FormattedTranslatedText></Question>
		<CodeListRef CodeListOID="pro_5d_gl_req_to_ind.choices"/>
	</ItemDef>
	<ItemDef OID="pro_5e_link_proto" Name="pro_5e_link_proto" DataType="boolean" Length="1" redcap:Variable="pro_5e_link_proto" redcap:FieldType="yesno" redcap:RequiredField="y">
		<Question><TranslatedText>5e. Does the submission process include a field for linking to or uploading a study protocol? A protocol is a document that details the rationale, proposed methods, organisation, and ethical considerations of a study.  Answer “Yes” if this information is requested for one or more types of studies (e.g., clinical trials).</TranslatedText><redcap:FormattedTranslatedText>&lt;div class=&quot;rich-text-field-label&quot;&gt;&lt;p&gt;&lt;span id=&quot;docs-internal-guid-c404e061-7fff-d5bf-87e6-5c9e40440133&quot;&gt;5e. Does the submission process include a field for linking to or uploading a study protocol?&lt;/span&gt;&lt;/p&gt; &lt;p&gt;&lt;span id=&quot;docs-internal-guid-c404e061-7fff-d5bf-87e6-5c9e40440133&quot; style=&quot;font-weight: normal;&quot;&gt;A protocol is a document that details the rationale, proposed methods, organisation, and ethical considerations of a study. &lt;/span&gt;&lt;/p&gt; &lt;p&gt;&lt;span id=&quot;docs-internal-guid-c404e061-7fff-d5bf-87e6-5c9e40440133&quot; style=&quot;font-weight: normal;&quot;&gt;Answer “Yes” if this information is requested for one or more types of studies (e.g., clinical trials).&lt;/span&gt;&lt;/p&gt;&lt;/div&gt;</redcap:FormattedTranslatedText></Question>
		<CodeListRef CodeListOID="pro_5e_link_proto.choices"/>
	</ItemDef>
	<ItemDef OID="pro_5f_req_to_link" Name="pro_5f_req_to_link" DataType="boolean" Length="1" redcap:Variable="pro_5f_req_to_link" redcap:FieldType="yesno" redcap:RequiredField="y" redcap:BranchingLogic="[pro_5e_link_proto] = &#039;1&#039;">
		<Question><TranslatedText>5f. Are authors required to link to or upload a protocol in order to proceed (i.e., is the field required)?  Answer “Yes” if this information is required for one or more types of studies (e.g., clinical trials).</TranslatedText><redcap:FormattedTranslatedText>&lt;div class=&quot;rich-text-field-label&quot;&gt;&lt;p&gt;&lt;span id=&quot;docs-internal-guid-0d92c607-7fff-ee9c-ffda-339094b478a5&quot;&gt;5f. Are authors &lt;u&gt;required to&lt;/u&gt; link to or upload a protocol in order to proceed (i.e., is the field required)? &lt;/span&gt;&lt;/p&gt; &lt;p&gt;&lt;span id=&quot;docs-internal-guid-0d92c607-7fff-ee9c-ffda-339094b478a5&quot; style=&quot;font-weight: normal;&quot;&gt;Answer “Yes” if this information is required for one or more types of studies (e.g., clinical trials).&lt;/span&gt;&lt;/p&gt;&lt;/div&gt;</redcap:FormattedTranslatedText></Question>
		<CodeListRef CodeListOID="pro_5f_req_to_link.choices"/>
	</ItemDef>
	<ItemDef OID="pro_5g_proto_avail" Name="pro_5g_proto_avail" DataType="boolean" Length="1" redcap:Variable="pro_5g_proto_avail" redcap:FieldType="yesno" redcap:RequiredField="y">
		<Question><TranslatedText>5g. Does the submission process include a field for indicating whether the study protocol is available?  Answer “Yes” if the submission process includes a “Yes/No” question (e.g., using radio buttons).  Answer “Yes” if the submission process includes a field for a “research materials availability” or “research materials access” statement.  Answer “Yes” if this information is requested for one or more types of studies (e.g., clinical trials).</TranslatedText><redcap:FormattedTranslatedText>&lt;div class=&quot;rich-text-field-label&quot;&gt;&lt;p&gt;&lt;span id=&quot;docs-internal-guid-e69347ef-7fff-76df-742f-b96240dfabc4&quot;&gt;5g. Does the submission process include a field for indicating whether the study protocol is available? &lt;/span&gt;&lt;/p&gt; &lt;p&gt;&lt;span id=&quot;docs-internal-guid-e69347ef-7fff-76df-742f-b96240dfabc4&quot; style=&quot;font-weight: normal;&quot;&gt;Answer “Yes” if the submission process includes a “Yes/No” question (e.g., using radio buttons). &lt;/span&gt;&lt;/p&gt; &lt;p&gt;&lt;span id=&quot;docs-internal-guid-e69347ef-7fff-76df-742f-b96240dfabc4&quot; style=&quot;font-weight: normal;&quot;&gt;Answer “Yes” if the submission process includes a field for a “research materials availability” or “research materials access” statement. &lt;/span&gt;&lt;/p&gt; &lt;p&gt;&lt;span id=&quot;docs-internal-guid-e69347ef-7fff-76df-742f-b96240dfabc4&quot; style=&quot;font-weight: normal;&quot;&gt;Answer “Yes” if this information is requested for one or more types of studies (e.g., clinical trials).&lt;/span&gt;&lt;/p&gt;&lt;/div&gt;</redcap:FormattedTranslatedText></Question>
		<CodeListRef CodeListOID="pro_5g_proto_avail.choices"/>
	</ItemDef>
	<ItemDef OID="pro_5h_proto_req_to_ind" Name="pro_5h_proto_req_to_ind" DataType="boolean" Length="1" redcap:Variable="pro_5h_proto_req_to_ind" redcap:FieldType="yesno" redcap:RequiredField="y" redcap:BranchingLogic="[pro_5g_proto_avail] = &#039;1&#039;">
		<Question><TranslatedText>5h. Are authors required to indicate whether a protocol is available in order to proceed (i.e., is the field required)? Answer “Yes” if this information is required for one or more types of studies (e.g., clinical trials).</TranslatedText><redcap:FormattedTranslatedText>&lt;div class=&quot;rich-text-field-label&quot;&gt;&lt;p&gt;5h. Are authors &lt;u&gt;required to&lt;/u&gt; indicate whether a protocol is available in order to proceed (i.e., is the field required)?&lt;/p&gt; &lt;p&gt;&lt;span style=&quot;font-weight: normal;&quot;&gt;Answer “Yes” if this information is required for one or more types of studies (e.g., clinical trials).&lt;/span&gt;&lt;/p&gt;&lt;/div&gt;</redcap:FormattedTranslatedText></Question>
		<CodeListRef CodeListOID="pro_5h_proto_req_to_ind.choices"/>
	</ItemDef>
	<ItemDef OID="pro_5i_design_text" Name="pro_5i_design_text" DataType="text" Length="999" redcap:Variable="pro_5i_design_text" redcap:FieldType="textarea">
		<Question><TranslatedText>5i. Directly copy and paste questions about DESIGN AND ANALYSIS from the submission system. Copy verbatim text and use quotation marks; do not otherwise edit the text (e.g., there is no need to remove line breaks or to edit characters that do not copy correctly). For multiple quotations, separate each using the word AND (capitalized).</TranslatedText><redcap:FormattedTranslatedText>&lt;div class=&quot;rich-text-field-label&quot;&gt;&lt;p&gt;&lt;span id=&quot;docs-internal-guid-d143423c-7fff-c454-3b52-b91e3def95c7&quot;&gt;5i. Directly copy and paste questions about DESIGN AND ANALYSIS from the submission system.&lt;/span&gt;&lt;/p&gt; &lt;p&gt;&lt;span id=&quot;docs-internal-guid-d143423c-7fff-c454-3b52-b91e3def95c7&quot; style=&quot;font-weight: normal;&quot;&gt;Copy verbatim text and use quotation marks; do not otherwise edit the text (e.g., there is no need to remove line breaks or to edit characters that do not copy correctly). For multiple quotations, separate each using the word AND (capitalized).&lt;/span&gt;&lt;/p&gt;&lt;/div&gt;</redcap:FormattedTranslatedText></Question>
	</ItemDef>
	<ItemDef OID="pro_6a_study_reg" Name="pro_6a_study_reg" DataType="boolean" Length="1" redcap:Variable="pro_6a_study_reg" redcap:FieldType="yesno" redcap:SectionHeader="&lt;div class=&quot;rich-text-field-label&quot;&gt;&lt;p style=&quot;text-align: center;&quot;&gt;REGISTRATION OF STUDIES&lt;/p&gt;&lt;/div&gt;" redcap:RequiredField="y">
		<Question><TranslatedText>6a. Does the submission process include one or more fields in which authors may enter a study registration number or a link to the STUDY REGISTRATION (i.e., URL or DOI)? Answer “Yes” if the submission process includes a field for providing a link or a study registration number, even if the field is not required.  Answer “Yes” if this information may be entered for one or more types of studies (e.g., clinical trials).  Answer “No” if the system indicates that this information should be included in the manuscript file or another attachment, but does not include a field to enter this information in the submission system itself.</TranslatedText><redcap:FormattedTranslatedText>&lt;div class=&quot;rich-text-field-label&quot;&gt;&lt;p&gt;&lt;span id=&quot;docs-internal-guid-8570b097-7fff-c177-346a-2affe91ea08e&quot;&gt;6a. Does the submission process include one or more fields in which authors may enter a study registration number or a link to the STUDY REGISTRATION (i.e., URL or DOI)?&lt;/span&gt;&lt;/p&gt; &lt;p&gt;&lt;span id=&quot;docs-internal-guid-8570b097-7fff-c177-346a-2affe91ea08e&quot; style=&quot;font-weight: normal;&quot;&gt;Answer “Yes” if the submission process includes a field for providing a link or a study registration number, even if the field is not required. &lt;/span&gt;&lt;/p&gt; &lt;p&gt;&lt;span id=&quot;docs-internal-guid-8570b097-7fff-c177-346a-2affe91ea08e&quot; style=&quot;font-weight: normal;&quot;&gt;Answer “Yes” if this information may be entered for one or more types of studies (e.g., clinical trials). &lt;/span&gt;&lt;/p&gt; &lt;p&gt;&lt;span id=&quot;docs-internal-guid-8570b097-7fff-c177-346a-2affe91ea08e&quot; style=&quot;font-weight: normal;&quot;&gt;Answer “No” if the system indicates that this information should be included in the manuscript file or another attachment, but does not include a field to enter this information in the submission system itself.&lt;/span&gt;&lt;/p&gt;&lt;/div&gt;</redcap:FormattedTranslatedText></Question>
		<CodeListRef CodeListOID="pro_6a_study_reg.choices"/>
	</ItemDef>
	<ItemDef OID="pro_6b_req_reg" Name="pro_6b_req_reg" DataType="boolean" Length="1" redcap:Variable="pro_6b_req_reg" redcap:FieldType="yesno" redcap:RequiredField="y" redcap:BranchingLogic="[pro_6a_study_reg] = &#039;1&#039;">
		<Question><TranslatedText>6b. Are authors required to enter a STUDY REGISTRATION number or a link to to the study registration (i.e., is the field required)? Answer “Yes” if this information is required for one or more types of studies (e.g., clinical trials). For example, the field might appear for only certain study types.</TranslatedText><redcap:FormattedTranslatedText>&lt;div class=&quot;rich-text-field-label&quot;&gt;&lt;p&gt;&lt;span id=&quot;docs-internal-guid-edfb4cf7-7fff-df5d-9b78-c14cffc5210d&quot;&gt;6b. Are authors &lt;u&gt;required to&lt;/u&gt; enter a STUDY REGISTRATION number or a link to to the study registration (i.e., is the field required)?&lt;/span&gt;&lt;/p&gt; &lt;p&gt;&lt;span id=&quot;docs-internal-guid-edfb4cf7-7fff-df5d-9b78-c14cffc5210d&quot; style=&quot;font-weight: normal;&quot;&gt;Answer “Yes” if this information is required for one or more types of studies (e.g., clinical trials). For example, the field might appear for only certain study types.&lt;/span&gt;&lt;/p&gt;&lt;/div&gt;</redcap:FormattedTranslatedText></Question>
		<CodeListRef CodeListOID="pro_6b_req_reg.choices"/>
	</ItemDef>
	<ItemDef OID="pro_6c_incl_reg" Name="pro_6c_incl_reg" DataType="boolean" Length="1" redcap:Variable="pro_6c_incl_reg" redcap:FieldType="yesno" redcap:RequiredField="y">
		<Question><TranslatedText>6c. Does the submission process include a field for indicating whether the study was registered? Answer “Yes” if the submission process includes a “Yes/No” question (e.g., using radio buttons).  Answer “Yes” if this information is requested for one or more types of studies (e.g., clinical trials). Answer “No” if authors are required to upload a form that includes an item for indicating whether the study was registered, but the submission system itself does not have an explicit and dedicated field for indicating whether the study was registered.</TranslatedText><redcap:FormattedTranslatedText>&lt;div class=&quot;rich-text-field-label&quot;&gt;&lt;p&gt;&lt;span id=&quot;docs-internal-guid-ed50ce43-7fff-551a-9215-9eb66896f565&quot;&gt;6c. Does the submission process include a field for indicating whether the study was registered?&lt;/span&gt;&lt;/p&gt; &lt;p&gt;&lt;span id=&quot;docs-internal-guid-ed50ce43-7fff-551a-9215-9eb66896f565&quot; style=&quot;font-weight: normal;&quot;&gt;Answer “Yes” if the submission process includes a “Yes/No” question (e.g., using radio buttons). &lt;/span&gt;&lt;/p&gt; &lt;p&gt;&lt;span id=&quot;docs-internal-guid-ed50ce43-7fff-551a-9215-9eb66896f565&quot; style=&quot;font-weight: normal;&quot;&gt;Answer “Yes” if this information is requested for one or more types of studies (e.g., clinical trials).&lt;/span&gt;&lt;/p&gt; &lt;p&gt;&lt;span id=&quot;docs-internal-guid-ed50ce43-7fff-551a-9215-9eb66896f565&quot; style=&quot;font-weight: normal;&quot;&gt;Answer “No” if authors are required to upload a form that includes an item for indicating whether the study was registered, but the submission system itself does not have an explicit and dedicated field for indicating whether the study was registered.&lt;/span&gt;&lt;/p&gt;&lt;/div&gt;</redcap:FormattedTranslatedText></Question>
		<CodeListRef CodeListOID="pro_6c_incl_reg.choices"/>
	</ItemDef>
	<ItemDef OID="pro_6d_req_to_ind" Name="pro_6d_req_to_ind" DataType="boolean" Length="1" redcap:Variable="pro_6d_req_to_ind" redcap:FieldType="yesno" redcap:RequiredField="y" redcap:BranchingLogic="[pro_6c_incl_reg] = &#039;1&#039;">
		<Question><TranslatedText>6d. Are authors required to indicate whether the study was registered in order to proceed (i.e., is the field required)?  Answer “Yes” if this information is required for one or more types of studies (e.g., clinical trials).</TranslatedText><redcap:FormattedTranslatedText>&lt;div class=&quot;rich-text-field-label&quot;&gt;&lt;p&gt;&lt;span id=&quot;docs-internal-guid-f883c561-7fff-b0af-2a9d-f32e1c15dfa6&quot;&gt;6d. Are authors &lt;u&gt;required to&lt;/u&gt; indicate whether the study was registered in order to proceed (i.e., is the field required)?&lt;/span&gt;&lt;/p&gt; &lt;p&gt;&lt;span id=&quot;docs-internal-guid-f883c561-7fff-b0af-2a9d-f32e1c15dfa6&quot; style=&quot;font-weight: normal;&quot;&gt; Answer “Yes” if this information is required for one or more types of studies (e.g., clinical trials).&lt;/span&gt;&lt;/p&gt;&lt;/div&gt;</redcap:FormattedTranslatedText></Question>
		<CodeListRef CodeListOID="pro_6d_req_to_ind.choices"/>
	</ItemDef>
	<ItemDef OID="pro_6e_prspt_reg" Name="pro_6e_prspt_reg" DataType="boolean" Length="1" redcap:Variable="pro_6e_prspt_reg" redcap:FieldType="yesno" redcap:RequiredField="y" redcap:BranchingLogic="[pro_6a_study_reg] = &#039;1&#039; or [pro_6c_incl_reg] = &#039;1&#039;">
		<Question><TranslatedText>6e. Does the submission process include a field for indicating whether the study was registered PROSPECTIVELY?  “Prospective” registration occurs before a key event, such as before enrolling the first participant, before completing data collection, or before analyzing the data. Answer “Yes” if there is one question about registration and it includes information about whether the study was registered prospectively.  Answer “Yes” if the submission system includes a separate field related to “prospective registration” or “preregistration”, or if the submission system includes a field for indicating whether studies were registered before beginning or completing enrollment, or before completing data collection.  Answer “Yes” if this information is requested for one or more types of studies (e.g., clinical trials).</TranslatedText><redcap:FormattedTranslatedText>&lt;div class=&quot;rich-text-field-label&quot;&gt;&lt;p&gt;&lt;span id=&quot;docs-internal-guid-b566daa7-7fff-2505-cb39-bc06c8bdaa72&quot;&gt;6e. Does the submission process include a field for indicating whether the study was registered PROSPECTIVELY?&lt;/span&gt;&lt;/p&gt; &lt;p&gt;&lt;span id=&quot;docs-internal-guid-b566daa7-7fff-2505-cb39-bc06c8bdaa72&quot; style=&quot;font-weight: normal;&quot;&gt; “Prospective” registration occurs before a key event, such as before enrolling the first participant, before completing data collection, or before analyzing the data.&lt;/span&gt;&lt;/p&gt; &lt;p&gt;&lt;span id=&quot;docs-internal-guid-b566daa7-7fff-2505-cb39-bc06c8bdaa72&quot; style=&quot;font-weight: normal;&quot;&gt;Answer “Yes” if there is one question about registration and it includes information about whether the study was registered prospectively. &lt;/span&gt;&lt;/p&gt; &lt;p&gt;&lt;span id=&quot;docs-internal-guid-b566daa7-7fff-2505-cb39-bc06c8bdaa72&quot; style=&quot;font-weight: normal;&quot;&gt;Answer “Yes” if the submission system includes a separate field related to “prospective registration” or “preregistration”, or if the submission system includes a field for indicating whether studies were registered before beginning or completing enrollment, or before completing data collection. &lt;/span&gt;&lt;/p&gt; &lt;p&gt;&lt;span id=&quot;docs-internal-guid-b566daa7-7fff-2505-cb39-bc06c8bdaa72&quot; style=&quot;font-weight: normal;&quot;&gt;Answer “Yes” if this information is requested for one or more types of studies (e.g., clinical trials).&lt;/span&gt;&lt;/p&gt;&lt;/div&gt;</redcap:FormattedTranslatedText></Question>
		<CodeListRef CodeListOID="pro_6e_prspt_reg.choices"/>
	</ItemDef>
	<ItemDef OID="pro_6f_prspt_req_to_ind" Name="pro_6f_prspt_req_to_ind" DataType="boolean" Length="1" redcap:Variable="pro_6f_prspt_req_to_ind" redcap:FieldType="yesno" redcap:RequiredField="y" redcap:BranchingLogic="[pro_6e_prspt_reg] = &#039;1&#039;">
		<Question><TranslatedText>6f. Are authors required to indicate whether the study was registered PROSPECTIVELY in order to proceed (i.e., is the field required)? Answer “Yes” if this information is required for one or more types of studies (e.g., clinical trials).</TranslatedText><redcap:FormattedTranslatedText>&lt;div class=&quot;rich-text-field-label&quot;&gt;&lt;p&gt;&lt;span id=&quot;docs-internal-guid-d8f5feec-7fff-1db6-84ec-8157b8ee34e8&quot;&gt;6f. Are authors &lt;u&gt;required to&lt;/u&gt; indicate whether the study was registered PROSPECTIVELY in order to proceed (i.e., is the field required)?&lt;/span&gt;&lt;/p&gt; &lt;p&gt;&lt;span id=&quot;docs-internal-guid-d8f5feec-7fff-1db6-84ec-8157b8ee34e8&quot; style=&quot;font-weight: normal;&quot;&gt;Answer “Yes” if this information is required for one or more types of studies (e.g., clinical trials).&lt;/span&gt;&lt;/p&gt;&lt;/div&gt;</redcap:FormattedTranslatedText></Question>
		<CodeListRef CodeListOID="pro_6f_prspt_req_to_ind.choices"/>
	</ItemDef>
	<ItemDef OID="pro_6g_reg_text" Name="pro_6g_reg_text" DataType="text" Length="999" redcap:Variable="pro_6g_reg_text" redcap:FieldType="textarea">
		<Question><TranslatedText>6g. Directly copy and paste questions about REGISTRATION OF STUDIES from the submission system. Copy verbatim text and use quotation marks; do not otherwise edit the text (e.g., there is no need to remove line breaks or to edit characters that do not copy correctly). For multiple quotations, separate each using the word AND (capitalized).  </TranslatedText><redcap:FormattedTranslatedText>&lt;div class=&quot;rich-text-field-label&quot;&gt;&lt;p dir=&quot;ltr&quot;&gt;6g. Directly copy and paste questions about REGISTRATION OF STUDIES from the submission system.&lt;/p&gt; &lt;p dir=&quot;ltr&quot;&gt;&lt;span style=&quot;font-weight: normal;&quot;&gt;Copy verbatim text and use quotation marks; do not otherwise edit the text (e.g., there is no need to remove line breaks or to edit characters that do not copy correctly). For multiple quotations, separate each using the word AND (capitalized).&lt;/span&gt;&lt;/p&gt; &lt;p dir=&quot;ltr&quot; style=&quot;line-height: 1.2; margin-top: 0pt; margin-bottom: 0pt;&quot;&gt; &lt;/p&gt;&lt;/div&gt;</redcap:FormattedTranslatedText></Question>
	</ItemDef>
	<ItemDef OID="pro_7a_analysis_reg" Name="pro_7a_analysis_reg" DataType="boolean" Length="1" redcap:Variable="pro_7a_analysis_reg" redcap:FieldType="yesno" redcap:SectionHeader="&lt;div class=&quot;rich-text-field-label&quot;&gt;&lt;p style=&quot;text-align: center;&quot;&gt;REGISTRATION OF ANALYSIS PLANS&lt;/p&gt;&lt;/div&gt;" redcap:RequiredField="y">
		<Question><TranslatedText>7a. Does the submission process include one or more fields in which authors may enter a location or a link to the ANALYSIS PLAN (i.e., URL or DOI)? Answer “Yes” if the submission process includes a field for providing a location or link to an analysis plan, even if the field is not required.  Answer “Yes” if this information may be entered for one or more types of studies (e.g., clinical trials).  Answer “No” if the system indicates that this information should be included in the manuscript file or another attachment, but does not include a field to enter this information in the submission system itself.</TranslatedText><redcap:FormattedTranslatedText>&lt;div class=&quot;rich-text-field-label&quot;&gt;&lt;p&gt;&lt;span id=&quot;docs-internal-guid-71dcb27f-7fff-b457-42ee-31668c166347&quot;&gt;7a. Does the submission process include one or more fields in which authors may enter a &lt;u&gt;location or a link&lt;/u&gt; to the ANALYSIS PLAN (i.e., URL or DOI)?&lt;/span&gt;&lt;/p&gt; &lt;p&gt;&lt;span id=&quot;docs-internal-guid-71dcb27f-7fff-b457-42ee-31668c166347&quot; style=&quot;font-weight: normal;&quot;&gt;Answer “Yes” if the submission process includes a field for providing a location or link to an analysis plan, even if the field is not required. &lt;/span&gt;&lt;/p&gt; &lt;p&gt;&lt;span id=&quot;docs-internal-guid-71dcb27f-7fff-b457-42ee-31668c166347&quot; style=&quot;font-weight: normal;&quot;&gt;Answer “Yes” if this information may be entered for one or more types of studies (e.g., clinical trials). &lt;/span&gt;&lt;/p&gt; &lt;p&gt;&lt;span id=&quot;docs-internal-guid-71dcb27f-7fff-b457-42ee-31668c166347&quot; style=&quot;font-weight: normal;&quot;&gt;Answer “No” if the system indicates that this information should be included in the manuscript file or another attachment, but does not include a field to enter this information in the submission system itself.&lt;/span&gt;&lt;/p&gt;&lt;/div&gt;</redcap:FormattedTranslatedText></Question>
		<CodeListRef CodeListOID="pro_7a_analysis_reg.choices"/>
	</ItemDef>
	<ItemDef OID="pro_7b_analysis_link" Name="pro_7b_analysis_link" DataType="boolean" Length="1" redcap:Variable="pro_7b_analysis_link" redcap:FieldType="yesno" redcap:RequiredField="y" redcap:BranchingLogic="[pro_7a_analysis_reg] = &#039;1&#039;">
		<Question><TranslatedText>7b. Are authors required to enter a location or a link to the ANALYSIS PLAN (i.e., is the field required)?  Answer “Yes” if this information is required for one or more types of studies (e.g., clinical trials). For example, the field might appear for only certain study types.</TranslatedText><redcap:FormattedTranslatedText>&lt;div class=&quot;rich-text-field-label&quot;&gt;&lt;p&gt;&lt;span id=&quot;docs-internal-guid-9693c9eb-7fff-743e-acaf-e5446a8a5a4c&quot;&gt;7b. Are authors &lt;u&gt;required to&lt;/u&gt; enter a location or a link to the ANALYSIS PLAN (i.e., is the field required)? &lt;/span&gt;&lt;/p&gt; &lt;p&gt;&lt;span id=&quot;docs-internal-guid-9693c9eb-7fff-743e-acaf-e5446a8a5a4c&quot; style=&quot;font-weight: normal;&quot;&gt;Answer “Yes” if this information is required for one or more types of studies (e.g., clinical trials). For example, the field might appear for only certain study types.&lt;/span&gt;&lt;/p&gt;&lt;/div&gt;</redcap:FormattedTranslatedText></Question>
		<CodeListRef CodeListOID="pro_7b_analysis_link.choices"/>
	</ItemDef>
	<ItemDef OID="pro_7c_ind_analy_reg" Name="pro_7c_ind_analy_reg" DataType="boolean" Length="1" redcap:Variable="pro_7c_ind_analy_reg" redcap:FieldType="yesno" redcap:RequiredField="y">
		<Question><TranslatedText>7c. Does the submission process include a field for indicating whether the ANALYSIS PLAN was registered?  Answer “Yes” if the submission process includes a “Yes/No” question (e.g., using radio buttons).  Answer “Yes” if this information is requested for one or more types of studies (e.g., clinical trials).  Answer “No” if authors are required to upload a form that includes an item for indicating whether the analysis plan was registered, but the submission system itself does not have an explicit and dedicated field for indicating whether the analysis plan was registered.</TranslatedText><redcap:FormattedTranslatedText>&lt;div class=&quot;rich-text-field-label&quot;&gt;&lt;p&gt;&lt;span id=&quot;docs-internal-guid-80bbcc24-7fff-ecd4-e544-6901e60baa49&quot;&gt;7c. Does the submission process include a field for indicating whether the ANALYSIS PLAN was registered? &lt;/span&gt;&lt;/p&gt; &lt;p&gt;&lt;span id=&quot;docs-internal-guid-80bbcc24-7fff-ecd4-e544-6901e60baa49&quot; style=&quot;font-weight: normal;&quot;&gt;Answer “Yes” if the submission process includes a “Yes/No” question (e.g., using radio buttons). &lt;/span&gt;&lt;/p&gt; &lt;p&gt;&lt;span id=&quot;docs-internal-guid-80bbcc24-7fff-ecd4-e544-6901e60baa49&quot; style=&quot;font-weight: normal;&quot;&gt;Answer “Yes” if this information is requested for one or more types of studies (e.g., clinical trials). &lt;/span&gt;&lt;/p&gt; &lt;p&gt;&lt;span id=&quot;docs-internal-guid-80bbcc24-7fff-ecd4-e544-6901e60baa49&quot; style=&quot;font-weight: normal;&quot;&gt;Answer “No” if authors are required to upload a form that includes an item for indicating whether the analysis plan was registered, but the submission system itself does not have an explicit and dedicated field for indicating whether the analysis plan was registered.&lt;/span&gt;&lt;/p&gt;&lt;/div&gt;</redcap:FormattedTranslatedText></Question>
		<CodeListRef CodeListOID="pro_7c_ind_analy_reg.choices"/>
	</ItemDef>
	<ItemDef OID="pro_7d_analy_req_toind" Name="pro_7d_analy_req_toind" DataType="boolean" Length="1" redcap:Variable="pro_7d_analy_req_toind" redcap:FieldType="yesno" redcap:RequiredField="y" redcap:BranchingLogic="[pro_7c_ind_analy_reg] = &#039;1&#039;">
		<Question><TranslatedText>7d. Are authors required to indicate whether the ANALYSIS PLAN was registered in order to proceed (i.e., is the field required)? Answer “Yes” if this information is required for one or more types of studies (e.g., clinical trials).</TranslatedText><redcap:FormattedTranslatedText>&lt;div class=&quot;rich-text-field-label&quot;&gt;&lt;p&gt;&lt;span id=&quot;docs-internal-guid-4b05af96-7fff-b66d-0981-6f789ae0799d&quot;&gt;7d. Are authors &lt;u&gt;required to&lt;/u&gt; indicate whether the ANALYSIS PLAN was registered in order to proceed (i.e., is the field required)?&lt;/span&gt;&lt;/p&gt; &lt;p&gt;&lt;span id=&quot;docs-internal-guid-4b05af96-7fff-b66d-0981-6f789ae0799d&quot; style=&quot;font-weight: normal;&quot;&gt;Answer “Yes” if this information is required for one or more types of studies (e.g., clinical trials).&lt;/span&gt;&lt;/p&gt;&lt;/div&gt;</redcap:FormattedTranslatedText></Question>
		<CodeListRef CodeListOID="pro_7d_analy_req_toind.choices"/>
	</ItemDef>
	<ItemDef OID="pro_7e_ind_prspt_reg" Name="pro_7e_ind_prspt_reg" DataType="boolean" Length="1" redcap:Variable="pro_7e_ind_prspt_reg" redcap:FieldType="yesno" redcap:RequiredField="y" redcap:BranchingLogic="[pro_7a_analysis_reg] = &#039;1&#039; or [pro_7c_ind_analy_reg] = &#039;1&#039;">
		<Question><TranslatedText>7e. Does the submission process include a field for indicating whether the ANALYSIS PLAN was registered PROSPECTIVELY? “Prospective” registration occurs before a key event, such as before enrolling the first participant, before completing data collection, or before analyzing the data.  Answer “Yes” if there is one question about registration and it includes information about whether the analysis plan was registered prospectively.  Answer “Yes” if the submission system includes a separate field related to “prospective registration” or “preregistration”, or if the submission system includes a field for indicating whether studies were registered before beginning or completing enrollment, or before completing data collection.  Answer “Yes” if this information is requested for one or more types of studies (e.g., clinical trials).</TranslatedText><redcap:FormattedTranslatedText>&lt;div class=&quot;rich-text-field-label&quot;&gt;&lt;p dir=&quot;ltr&quot;&gt;7e. Does the submission process include a field for indicating whether the ANALYSIS PLAN was registered PROSPECTIVELY?&lt;/p&gt; &lt;p dir=&quot;ltr&quot;&gt;&lt;span style=&quot;font-weight: normal;&quot;&gt;“Prospective” registration occurs before a key event, such as before enrolling the first participant, before completing data collection, or before analyzing the data. &lt;/span&gt;&lt;/p&gt; &lt;p dir=&quot;ltr&quot;&gt;&lt;span style=&quot;font-weight: normal;&quot;&gt;Answer “Yes” if there is one question about registration and it includes information about whether the analysis plan was registered prospectively. &lt;/span&gt;&lt;/p&gt; &lt;p dir=&quot;ltr&quot;&gt;&lt;span style=&quot;font-weight: normal;&quot;&gt;Answer “Yes” if the submission system includes a separate field related to “prospective registration” or “preregistration”, or if the submission system includes a field for indicating whether studies were registered before beginning or completing enrollment, or before completing data collection. &lt;/span&gt;&lt;/p&gt; &lt;p dir=&quot;ltr&quot;&gt;&lt;span style=&quot;font-weight: normal;&quot;&gt;Answer “Yes” if this information is requested for one or more types of studies (e.g., clinical trials).&lt;/span&gt;&lt;/p&gt;&lt;/div&gt;</redcap:FormattedTranslatedText></Question>
		<CodeListRef CodeListOID="pro_7e_ind_prspt_reg.choices"/>
	</ItemDef>
	<ItemDef OID="pro_7f_req_to_proceed" Name="pro_7f_req_to_proceed" DataType="boolean" Length="1" redcap:Variable="pro_7f_req_to_proceed" redcap:FieldType="yesno" redcap:RequiredField="y" redcap:BranchingLogic="[pro_7e_ind_prspt_reg] = &#039;1&#039;">
		<Question><TranslatedText>7f. Are authors required to indicate whether the ANALYSIS PLAN was registered PROSPECTIVELY in order to proceed (i.e., is the field required)? Answer “Yes” if this information is required for one or more types of studies (e.g., clinical trials).</TranslatedText><redcap:FormattedTranslatedText>&lt;div class=&quot;rich-text-field-label&quot;&gt;&lt;p&gt;&lt;span id=&quot;docs-internal-guid-9205622f-7fff-421a-ad64-23f34af11d27&quot;&gt;7f. Are authors &lt;u&gt;required to&lt;/u&gt; indicate whether the ANALYSIS PLAN was registered PROSPECTIVELY in order to proceed (i.e., is the field required)?&lt;/span&gt;&lt;/p&gt; &lt;p&gt;&lt;span id=&quot;docs-internal-guid-9205622f-7fff-421a-ad64-23f34af11d27&quot; style=&quot;font-weight: normal;&quot;&gt;Answer “Yes” if this information is required for one or more types of studies (e.g., clinical trials).&lt;/span&gt;&lt;/p&gt;&lt;/div&gt;</redcap:FormattedTranslatedText></Question>
		<CodeListRef CodeListOID="pro_7f_req_to_proceed.choices"/>
	</ItemDef>
	<ItemDef OID="pro_7g_upload_field" Name="pro_7g_upload_field" DataType="boolean" Length="1" redcap:Variable="pro_7g_upload_field" redcap:FieldType="yesno" redcap:RequiredField="y">
		<Question><TranslatedText>7g.  Does the submission process include a field for uploading an analysis plan?  Answer “Yes” if there is a field for uploading a “statistical analysis plan” or “SAP” as supplementary material. Answer “Yes” if this information is requested for one or more types of studies (e.g., clinical trials).</TranslatedText><redcap:FormattedTranslatedText>&lt;div class=&quot;rich-text-field-label&quot;&gt;&lt;p&gt;&lt;span id=&quot;docs-internal-guid-9205622f-7fff-421a-ad64-23f34af11d27&quot;&gt;7g.  Does the submission process include a field for &lt;u&gt;uploading&lt;/u&gt; an analysis plan? &lt;/span&gt;&lt;/p&gt; &lt;p&gt;&lt;span id=&quot;docs-internal-guid-9205622f-7fff-421a-ad64-23f34af11d27&quot; style=&quot;font-weight: normal;&quot;&gt;Answer “Yes” if there is a field for uploading a “statistical analysis plan” or “SAP” as supplementary material.&lt;/span&gt;&lt;/p&gt; &lt;p&gt;&lt;span id=&quot;docs-internal-guid-9205622f-7fff-421a-ad64-23f34af11d27&quot; style=&quot;font-weight: normal;&quot;&gt;Answer “Yes” if this information is requested for one or more types of studies (e.g., clinical trials).&lt;/span&gt;&lt;/p&gt;&lt;/div&gt;</redcap:FormattedTranslatedText></Question>
		<CodeListRef CodeListOID="pro_7g_upload_field.choices"/>
	</ItemDef>
	<ItemDef OID="pro_7h_req_to_upload" Name="pro_7h_req_to_upload" DataType="boolean" Length="1" redcap:Variable="pro_7h_req_to_upload" redcap:FieldType="yesno" redcap:RequiredField="y" redcap:BranchingLogic="[pro_7g_upload_field] = &#039;1&#039;">
		<Question><TranslatedText>7h. Are authors required to upload an analysis plan in order to proceed (i.e., is the field required)?  Answer “Yes” if this information is required for one or more types of studies (e.g., clinical trials).</TranslatedText><redcap:FormattedTranslatedText>&lt;div class=&quot;rich-text-field-label&quot;&gt;&lt;p&gt;&lt;span id=&quot;docs-internal-guid-9205622f-7fff-421a-ad64-23f34af11d27&quot;&gt;7h. Are authors &lt;u&gt;required to&lt;/u&gt; upload an analysis plan in order to proceed (i.e., is the field required)? &lt;/span&gt;&lt;/p&gt; &lt;p&gt;&lt;span id=&quot;docs-internal-guid-9205622f-7fff-421a-ad64-23f34af11d27&quot; style=&quot;font-weight: normal;&quot;&gt;Answer “Yes” if this information is required for one or more types of studies (e.g., clinical trials).&lt;/span&gt;&lt;/p&gt;&lt;/div&gt;</redcap:FormattedTranslatedText></Question>
		<CodeListRef CodeListOID="pro_7h_req_to_upload.choices"/>
	</ItemDef>
	<ItemDef OID="pro_7i_analy_reg_text" Name="pro_7i_analy_reg_text" DataType="text" Length="999" redcap:Variable="pro_7i_analy_reg_text" redcap:FieldType="textarea">
		<Question><TranslatedText>7i. Directly copy and paste questions about REGISTRATION OF ANALYSIS PLAN from the submission system. Copy verbatim text and use quotation marks; do not otherwise edit the text (e.g., there is no need to remove line breaks or to edit characters that do not copy correctly). For multiple quotations, separate each using the word AND (capitalized).</TranslatedText><redcap:FormattedTranslatedText>&lt;div class=&quot;rich-text-field-label&quot;&gt;&lt;p&gt;&lt;span id=&quot;docs-internal-guid-21368c81-7fff-0487-ca16-9e4a5f8918bc&quot;&gt;7i. Directly copy and paste questions about REGISTRATION OF ANALYSIS PLAN from the submission system.&lt;/span&gt;&lt;/p&gt; &lt;p&gt;&lt;span id=&quot;docs-internal-guid-21368c81-7fff-0487-ca16-9e4a5f8918bc&quot; style=&quot;font-weight: normal;&quot;&gt;Copy verbatim text and use quotation marks; do not otherwise edit the text (e.g., there is no need to remove line breaks or to edit characters that do not copy correctly). For multiple quotations, separate each using the word AND (capitalized).&lt;/span&gt;&lt;/p&gt;&lt;/div&gt;</redcap:FormattedTranslatedText></Question>
	</ItemDef>
	<ItemDef OID="pro_8a_ind_repl" Name="pro_8a_ind_repl" DataType="boolean" Length="1" redcap:Variable="pro_8a_ind_repl" redcap:FieldType="yesno" redcap:SectionHeader="&lt;div class=&quot;rich-text-field-label&quot;&gt;&lt;p style=&quot;text-align: center;&quot;&gt;REPLICATION&lt;/p&gt;&lt;/div&gt;" redcap:RequiredField="y">
		<Question><TranslatedText>8a. Does the submission process include a field for indicating whether the study is a replication? “Replication” studies aim to reproduce the methods and results of previous studies, and are typically described using the term “replication”.</TranslatedText><redcap:FormattedTranslatedText>&lt;div class=&quot;rich-text-field-label&quot;&gt;&lt;p dir=&quot;ltr&quot;&gt;8a. Does the submission process include a field for indicating whether the study is a replication?&lt;/p&gt; &lt;p dir=&quot;ltr&quot;&gt;&lt;span style=&quot;font-weight: normal;&quot;&gt;“Replication” studies aim to reproduce the methods and results of previous studies, and are typically described using the term “replication”.&lt;/span&gt;&lt;/p&gt;&lt;/div&gt;</redcap:FormattedTranslatedText></Question>
		<CodeListRef CodeListOID="pro_8a_ind_repl.choices"/>
	</ItemDef>
	<ItemDef OID="pro_8b_repl_req_toind" Name="pro_8b_repl_req_toind" DataType="boolean" Length="1" redcap:Variable="pro_8b_repl_req_toind" redcap:FieldType="yesno" redcap:RequiredField="y" redcap:BranchingLogic="[pro_8a_ind_repl] = &#039;1&#039;">
		<Question><TranslatedText>8b. Are authors required to indicate whether the study is a replication in order to proceed (i.e., is the field required)? Answer “Yes” if this information is required for one or more types of studies (e.g., clinical trials).</TranslatedText><redcap:FormattedTranslatedText>&lt;div class=&quot;rich-text-field-label&quot;&gt;&lt;p&gt;8b. Are authors &lt;u&gt;required to&lt;/u&gt; indicate whether the study is a replication in order to proceed (i.e., is the field required)?&lt;/p&gt; &lt;p&gt;&lt;span style=&quot;font-weight: normal;&quot;&gt;Answer “Yes” if this information is required for one or more types of studies (e.g., clinical trials).&lt;/span&gt;&lt;/p&gt;&lt;/div&gt;</redcap:FormattedTranslatedText></Question>
		<CodeListRef CodeListOID="pro_8b_repl_req_toind.choices"/>
	</ItemDef>
	<ItemDef OID="pro_8c_blind_rev" Name="pro_8c_blind_rev" DataType="boolean" Length="1" redcap:Variable="pro_8c_blind_rev" redcap:FieldType="yesno" redcap:RequiredField="y" redcap:BranchingLogic="[pro_8a_ind_repl] = &#039;1&#039;">
		<Question><TranslatedText>Results-Blind Review  8c. Does the submission process include a field for indicating whether authors are submitting a replication study for results blind review?</TranslatedText><redcap:FormattedTranslatedText>&lt;div class=&quot;rich-text-field-label&quot;&gt;&lt;p&gt;&lt;em&gt;&lt;span id=&quot;docs-internal-guid-80747843-7fff-0b87-aa7e-2bbecab86d60&quot;&gt;Results-Blind Review &lt;/span&gt;&lt;/em&gt;&lt;/p&gt; &lt;p&gt;&lt;span id=&quot;docs-internal-guid-80747843-7fff-0b87-aa7e-2bbecab86d60&quot;&gt;8c. Does the submission process include a field for indicating whether authors are submitting a &lt;u&gt;replication study&lt;/u&gt; for results blind review?&lt;/span&gt;&lt;/p&gt;&lt;/div&gt;</redcap:FormattedTranslatedText></Question>
		<CodeListRef CodeListOID="pro_8c_blind_rev.choices"/>
	</ItemDef>
	<ItemDef OID="pro_8d_blind_req_ind" Name="pro_8d_blind_req_ind" DataType="boolean" Length="1" redcap:Variable="pro_8d_blind_req_ind" redcap:FieldType="yesno" redcap:RequiredField="y" redcap:BranchingLogic="[pro_8c_blind_rev] = &#039;1&#039;">
		<Question><TranslatedText>8d. Are authors required to indicate whether the study being submitted is a replication for results blind review in order to proceed (i.e., is the field required)?  Answer “Yes” if this information is required for one or more types of studies (e.g., clinical trials).</TranslatedText><redcap:FormattedTranslatedText>&lt;div class=&quot;rich-text-field-label&quot;&gt;&lt;p&gt;&lt;span id=&quot;docs-internal-guid-80747843-7fff-0b87-aa7e-2bbecab86d60&quot;&gt;8d. Are authors required to indicate whether the study being submitted is a &lt;u&gt;replication for results blind review&lt;/u&gt; in order to proceed (i.e., is the field required)? &lt;/span&gt;&lt;/p&gt; &lt;p&gt;&lt;span id=&quot;docs-internal-guid-80747843-7fff-0b87-aa7e-2bbecab86d60&quot; style=&quot;font-weight: normal;&quot;&gt;Answer “Yes” if this information is required for one or more types of studies (e.g., clinical trials).&lt;/span&gt;&lt;/p&gt;&lt;/div&gt;</redcap:FormattedTranslatedText></Question>
		<CodeListRef CodeListOID="pro_8d_blind_req_ind.choices"/>
	</ItemDef>
	<ItemDef OID="pro_8e_reg_rep_field" Name="pro_8e_reg_rep_field" DataType="boolean" Length="1" redcap:Variable="pro_8e_reg_rep_field" redcap:FieldType="yesno" redcap:RequiredField="y" redcap:BranchingLogic="[pro_8a_ind_repl] = &#039;1&#039;">
		<Question><TranslatedText>Registered Replication Reports 8e. Does the submission process include a field for indicating whether authors are submitting a replication study as a “Registered Report”?</TranslatedText><redcap:FormattedTranslatedText>&lt;div class=&quot;rich-text-field-label&quot;&gt;&lt;p&gt;&lt;em&gt;&lt;span id=&quot;docs-internal-guid-36b93b52-7fff-c0f5-1d24-3a23fe452f25&quot;&gt;Registered Replication Reports&lt;/span&gt;&lt;/em&gt;&lt;/p&gt; &lt;p&gt;&lt;span id=&quot;docs-internal-guid-36b93b52-7fff-c0f5-1d24-3a23fe452f25&quot;&gt;8e. Does the submission process include a field for indicating whether authors are submitting a &lt;u&gt;replication study&lt;/u&gt; as a “Registered Report”?&lt;/span&gt;&lt;span id=&quot;docs-internal-guid-36b93b52-7fff-c0f5-1d24-3a23fe452f25&quot; style=&quot;font-size: medium; font-weight: normal;&quot;&gt;&lt;/span&gt;&lt;/p&gt;&lt;/div&gt;</redcap:FormattedTranslatedText></Question>
		<CodeListRef CodeListOID="pro_8e_reg_rep_field.choices"/>
	</ItemDef>
	<ItemDef OID="pro_8f_reg_rep_req2ind" Name="pro_8f_reg_rep_req2ind" DataType="boolean" Length="1" redcap:Variable="pro_8f_reg_rep_req2ind" redcap:FieldType="yesno" redcap:RequiredField="y" redcap:BranchingLogic="[pro_8e_reg_rep_field] = &#039;1&#039;">
		<Question><TranslatedText>8f. Are authors required to indicate whether the study being submitted is a “Registered Replication Report” in order to proceed (i.e., is the field required)?  Answer “Yes” if this information is required for one or more types of studies (e.g., clinical trials).</TranslatedText><redcap:FormattedTranslatedText>&lt;div class=&quot;rich-text-field-label&quot;&gt;&lt;p&gt;&lt;span id=&quot;docs-internal-guid-592f6467-7fff-608b-682d-1165086b24aa&quot;&gt;8f. Are authors &lt;u&gt;required to&lt;/u&gt; indicate whether the study being submitted is a “Registered &lt;u&gt;Replication&lt;/u&gt; Report” in order to proceed (i.e., is the field required)? &lt;/span&gt;&lt;/p&gt; &lt;p&gt;&lt;span id=&quot;docs-internal-guid-592f6467-7fff-608b-682d-1165086b24aa&quot; style=&quot;font-weight: normal;&quot;&gt;Answer “Yes” if this information is required for one or more types of studies (e.g., clinical trials).&lt;/span&gt;&lt;/p&gt;&lt;/div&gt;</redcap:FormattedTranslatedText></Question>
		<CodeListRef CodeListOID="pro_8f_reg_rep_req2ind.choices"/>
	</ItemDef>
	<ItemDef OID="pro_8g_repl_text" Name="pro_8g_repl_text" DataType="text" Length="999" redcap:Variable="pro_8g_repl_text" redcap:FieldType="textarea">
		<Question><TranslatedText>8g. Directly copy and paste questions about REPLICATION from the submission system.  Copy verbatim text and use quotation marks; do not otherwise edit the text (e.g., there is no need to remove line breaks or to edit characters that do not copy correctly). For multiple quotations, separate each using the word AND (capitalized).</TranslatedText><redcap:FormattedTranslatedText>&lt;div class=&quot;rich-text-field-label&quot;&gt;&lt;p&gt;&lt;span id=&quot;docs-internal-guid-4ddae65c-7fff-16cd-977d-b95235b939d9&quot;&gt;8g. Directly copy and paste questions about REPLICATION from the submission system. &lt;/span&gt;&lt;/p&gt; &lt;p&gt;&lt;span id=&quot;docs-internal-guid-4ddae65c-7fff-16cd-977d-b95235b939d9&quot; style=&quot;font-weight: normal;&quot;&gt;Copy verbatim text and use quotation marks; do not otherwise edit the text (e.g., there is no need to remove line breaks or to edit characters that do not copy correctly). For multiple quotations, separate each using the word AND (capitalized).&lt;/span&gt;&lt;/p&gt;&lt;/div&gt;</redcap:FormattedTranslatedText></Question>
	</ItemDef>
	<ItemDef OID="pro_9a_out_rep" Name="pro_9a_out_rep" DataType="boolean" Length="1" redcap:Variable="pro_9a_out_rep" redcap:FieldType="yesno" redcap:SectionHeader="&lt;div class=&quot;rich-text-field-label&quot;&gt;&lt;p style=&quot;text-align: center;&quot;&gt;PUBLICATION BIAS (Original Research)&lt;/p&gt;&lt;/div&gt;" redcap:RequiredField="y">
		<Question><TranslatedText>Significance/novelty 9a. Does the submission system ask authors to affirm that all outcomes have been reported, regardless of significance or novelty of findings?  Answer “Yes” if the submission includes a transparency declaration asking the authors to affirm that this manuscript is an honest, accurate, comprehensive account of the study being reported (e.g., affirming that no outcomes have not been reported based on the nature of the findings).</TranslatedText><redcap:FormattedTranslatedText>&lt;div class=&quot;rich-text-field-label&quot;&gt;&lt;p&gt;&lt;em&gt;Significance/novelty&lt;/em&gt;&lt;/p&gt; &lt;p&gt;9a. Does the submission system ask authors to affirm that all outcomes have been reported, regardless of significance or novelty of findings? &lt;/p&gt; &lt;p&gt;&lt;span style=&quot;font-weight: normal;&quot;&gt;Answer “Yes” if the submission includes a transparency declaration asking the authors to affirm that this manuscript is an honest, accurate, comprehensive account of the study being reported (e.g., affirming that no outcomes have not been reported based on the nature of the findings).&lt;/span&gt;&lt;/p&gt;&lt;/div&gt;</redcap:FormattedTranslatedText></Question>
		<CodeListRef CodeListOID="pro_9a_out_rep.choices"/>
	</ItemDef>
	<ItemDef OID="pro_9b_req_out_rep" Name="pro_9b_req_out_rep" DataType="boolean" Length="1" redcap:Variable="pro_9b_req_out_rep" redcap:FieldType="yesno" redcap:RequiredField="y" redcap:BranchingLogic="[pro_9a_out_rep] = &#039;1&#039;">
		<Question><TranslatedText>9b. Are authors required to affirm that all outcomes have been reported, regardless of significance or novelty of findings? Answer “Yes” if this information is required for one or more types of studies (e.g., clinical trials).</TranslatedText><redcap:FormattedTranslatedText>&lt;div class=&quot;rich-text-field-label&quot;&gt;&lt;p&gt;9b. Are authors &lt;u&gt;required to&lt;/u&gt; affirm that all outcomes have been reported, regardless of significance or novelty of findings?&lt;/p&gt; &lt;p&gt;&lt;span style=&quot;font-weight: normal;&quot;&gt;Answer “Yes” if this information is required for one or more types of studies (e.g., clinical trials).&lt;/span&gt;&lt;/p&gt;&lt;/div&gt;</redcap:FormattedTranslatedText></Question>
		<CodeListRef CodeListOID="pro_9b_req_out_rep.choices"/>
	</ItemDef>
	<ItemDef OID="pro_9c_field_brev" Name="pro_9c_field_brev" DataType="boolean" Length="1" redcap:Variable="pro_9c_field_brev" redcap:FieldType="yesno" redcap:RequiredField="y">
		<Question><TranslatedText>Results-Blind Review 9c. Does the submission process include a field for indicating whether the study is being submitted for results blind review?</TranslatedText><redcap:FormattedTranslatedText>&lt;div class=&quot;rich-text-field-label&quot;&gt;&lt;p&gt;&lt;em&gt;Results-Blind Review&lt;/em&gt;&lt;/p&gt; &lt;p&gt;9c. Does the submission process include a field for indicating whether the study is being submitted for results blind review?&lt;/p&gt;&lt;/div&gt;</redcap:FormattedTranslatedText></Question>
		<CodeListRef CodeListOID="pro_9c_field_brev.choices"/>
	</ItemDef>
	<ItemDef OID="pro_9d_brev_req2ind" Name="pro_9d_brev_req2ind" DataType="boolean" Length="1" redcap:Variable="pro_9d_brev_req2ind" redcap:FieldType="yesno" redcap:RequiredField="y" redcap:BranchingLogic="[pro_9c_field_brev] = &#039;1&#039;">
		<Question><TranslatedText>9d. Are authors required to indicate whether the study is being submitted for results blind review in order to proceed (i.e., is the field required)? Answer “Yes” if this information is required for one or more types of studies (e.g., clinical trials).</TranslatedText><redcap:FormattedTranslatedText>&lt;div class=&quot;rich-text-field-label&quot;&gt;&lt;p&gt;9d. Are authors &lt;u&gt;required to&lt;/u&gt; indicate whether the study is being submitted for results blind review in order to proceed (i.e., is the field required)?&lt;/p&gt; &lt;p&gt;&lt;span style=&quot;font-weight: normal;&quot;&gt;Answer “Yes” if this information is required for one or more types of studies (e.g., clinical trials).&lt;/span&gt;&lt;/p&gt;&lt;/div&gt;</redcap:FormattedTranslatedText></Question>
		<CodeListRef CodeListOID="pro_9d_brev_req2ind.choices"/>
	</ItemDef>
	<ItemDef OID="pro_9e_reg_rep" Name="pro_9e_reg_rep" DataType="boolean" Length="1" redcap:Variable="pro_9e_reg_rep" redcap:FieldType="yesno" redcap:RequiredField="y">
		<Question><TranslatedText>Registered Reports 9e. Does the submission process include a field for indicating whether the study is a “Registered Report”?</TranslatedText><redcap:FormattedTranslatedText>&lt;div class=&quot;rich-text-field-label&quot;&gt;&lt;p&gt;&lt;em&gt;Registered Reports&lt;/em&gt;&lt;/p&gt; &lt;p&gt;9e. Does the submission process include a field for indicating whether the study is a “Registered Report”?&lt;/p&gt;&lt;/div&gt;</redcap:FormattedTranslatedText></Question>
		<CodeListRef CodeListOID="pro_9e_reg_rep.choices"/>
	</ItemDef>
	<ItemDef OID="pro_9f_reg_rep_req2ind" Name="pro_9f_reg_rep_req2ind" DataType="boolean" Length="1" redcap:Variable="pro_9f_reg_rep_req2ind" redcap:FieldType="yesno" redcap:RequiredField="y" redcap:BranchingLogic="[pro_9e_reg_rep] = &#039;1&#039;">
		<Question><TranslatedText>9f. Are authors required to indicate whether the study is a “Registered Report” in order to proceed (i.e., is the field required)? Answer “Yes” if this information is required for one or more types of studies (e.g., clinical trials).</TranslatedText><redcap:FormattedTranslatedText>&lt;div class=&quot;rich-text-field-label&quot;&gt;&lt;p&gt;9f. Are authors &lt;u&gt;required to&lt;/u&gt; indicate whether the study is a “Registered Report” in order to proceed (i.e., is the field required)?&lt;/p&gt; &lt;p&gt;&lt;span style=&quot;font-weight: normal;&quot;&gt;Answer “Yes” if this information is required for one or more types of studies (e.g., clinical trials).&lt;/span&gt;&lt;/p&gt;&lt;/div&gt;</redcap:FormattedTranslatedText></Question>
		<CodeListRef CodeListOID="pro_9f_reg_rep_req2ind.choices"/>
	</ItemDef>
	<ItemDef OID="pro_9g_pub_bias_text" Name="pro_9g_pub_bias_text" DataType="text" Length="999" redcap:Variable="pro_9g_pub_bias_text" redcap:FieldType="textarea">
		<Question><TranslatedText>9g. Directly copy and paste questions about PUBLICATION BIAS from the submission system. Copy verbatim text and use quotation marks; do not otherwise edit the text (e.g., there is no need to remove line breaks or to edit characters that do not copy correctly).</TranslatedText><redcap:FormattedTranslatedText>&lt;div class=&quot;rich-text-field-label&quot;&gt;&lt;p&gt;9g. Directly copy and paste questions about PUBLICATION BIAS from the submission system.&lt;/p&gt; &lt;p&gt;&lt;span style=&quot;font-weight: normal;&quot;&gt;Copy verbatim text and use quotation marks; do not otherwise edit the text (e.g., there is no need to remove line breaks or to edit characters that do not copy correctly).&lt;/span&gt;&lt;/p&gt;&lt;/div&gt;</redcap:FormattedTranslatedText></Question>
	</ItemDef>
	<ItemDef OID="pro_10a_prereg_badg" Name="pro_10a_prereg_badg" DataType="boolean" Length="1" redcap:Variable="pro_10a_prereg_badg" redcap:FieldType="yesno" redcap:SectionHeader="&lt;div class=&quot;rich-text-field-label&quot;&gt;&lt;p style=&quot;text-align: center;&quot;&gt;OPEN SCIENCE BADGES&lt;/p&gt;&lt;/div&gt;" redcap:RequiredField="y">
		<Question><TranslatedText>Preregistered Badge 10a. Does the submission system ask authors whether they wish to be considered for the &quot;Pre-registered&quot; badge? Answer “Yes” if the submission system asks authors to affirm or provide a statement (e.g., in an “Open Practices Disclosure Form”) that they achieved the criteria for a digital badge accompanying the article to signify that they pre-registered their study.).</TranslatedText><redcap:FormattedTranslatedText>&lt;div class=&quot;rich-text-field-label&quot;&gt;&lt;p&gt;&lt;em&gt;Preregistered Badge&lt;/em&gt;&lt;/p&gt; &lt;p&gt;10a. Does the submission system ask authors whether they wish to be considered for the &quot;Pre-registered&quot; badge?&lt;/p&gt; &lt;p&gt;&lt;span style=&quot;font-weight: normal;&quot;&gt;Answer “Yes” if the submission system asks authors to affirm or provide a statement (e.g., in an “Open Practices Disclosure Form”) that they achieved the criteria for a digital badge accompanying the article to signify that they pre-registered their study.).&lt;/span&gt;&lt;/p&gt;&lt;/div&gt;</redcap:FormattedTranslatedText></Question>
		<CodeListRef CodeListOID="pro_10a_prereg_badg.choices"/>
	</ItemDef>
	<ItemDef OID="pro_10b_wish_badge" Name="pro_10b_wish_badge" DataType="boolean" Length="1" redcap:Variable="pro_10b_wish_badge" redcap:FieldType="yesno" redcap:RequiredField="y" redcap:BranchingLogic="[pro_10a_prereg_badg] = &#039;1&#039;">
		<Question><TranslatedText>10b. Are authors required to indicate whether they wish to be considered for the “Preregistered&quot; badge? Answer “Yes” if this information is required for one or more types of studies (e.g., clinical trials).</TranslatedText><redcap:FormattedTranslatedText>&lt;div class=&quot;rich-text-field-label&quot;&gt;&lt;p&gt;10b. Are authors &lt;u&gt;required to&lt;/u&gt; indicate whether they wish to be considered for the “Preregistered&quot; badge?&lt;/p&gt; &lt;p&gt;&lt;span style=&quot;font-weight: normal;&quot;&gt;Answer “Yes” if this information is required for one or more types of studies (e.g., clinical trials).&lt;/span&gt;&lt;/p&gt;&lt;/div&gt;</redcap:FormattedTranslatedText></Question>
		<CodeListRef CodeListOID="pro_10b_wish_badge.choices"/>
	</ItemDef>
	<ItemDef OID="pro_10c_open_data" Name="pro_10c_open_data" DataType="boolean" Length="1" redcap:Variable="pro_10c_open_data" redcap:FieldType="yesno" redcap:RequiredField="y">
		<Question><TranslatedText>Open Data Badge 10c. Does the submission system ask authors whether they wish to be considered for the &quot;Open Data&quot; badge? Answer “Yes” if the submission system asks authors to affirm or provide a statement (e.g., in an “Open Practices Disclosure Form”) that they achieved the criteria for a digital badge accompanying the article to signify that they have shared their data in a repository.).</TranslatedText><redcap:FormattedTranslatedText>&lt;div class=&quot;rich-text-field-label&quot;&gt;&lt;p&gt;&lt;em&gt;Open Data Badge&lt;/em&gt;&lt;/p&gt; &lt;p&gt;10c. Does the submission system ask authors whether they wish to be considered for the &quot;Open Data&quot; badge?&lt;/p&gt; &lt;p&gt;&lt;span style=&quot;font-weight: normal;&quot;&gt;Answer “Yes” if the submission system asks authors to affirm or provide a statement (e.g., in an “Open Practices Disclosure Form”) that they achieved the criteria for a digital badge accompanying the article to signify that they have shared their data in a repository.).&lt;/span&gt;&lt;/p&gt;&lt;/div&gt;</redcap:FormattedTranslatedText></Question>
		<CodeListRef CodeListOID="pro_10c_open_data.choices"/>
	</ItemDef>
	<ItemDef OID="pro_10d_req2ind_open_data" Name="pro_10d_req2ind_open_data" DataType="boolean" Length="1" redcap:Variable="pro_10d_req2ind_open_data" redcap:FieldType="yesno" redcap:RequiredField="y" redcap:BranchingLogic="[pro_10c_open_data] = &#039;1&#039;">
		<Question><TranslatedText>10d. Are authors required to indicate whether they wish to be considered for the &quot;Open Data&quot; badge? Answer “Yes” if this information is required for one or more types of studies (e.g., clinical trials).</TranslatedText><redcap:FormattedTranslatedText>&lt;div class=&quot;rich-text-field-label&quot;&gt;&lt;p&gt;10d. Are authors &lt;u&gt;required to&lt;/u&gt; indicate whether they wish to be considered for the &quot;Open Data&quot; badge?&lt;/p&gt; &lt;p&gt;&lt;span style=&quot;font-weight: normal;&quot;&gt;Answer “Yes” if this information is required for one or more types of studies (e.g., clinical trials).&lt;/span&gt;&lt;/p&gt;&lt;/div&gt;</redcap:FormattedTranslatedText></Question>
		<CodeListRef CodeListOID="pro_10d_req2ind_open_data.choices"/>
	</ItemDef>
	<ItemDef OID="pro_10e_open_mtrls" Name="pro_10e_open_mtrls" DataType="boolean" Length="1" redcap:Variable="pro_10e_open_mtrls" redcap:FieldType="yesno" redcap:RequiredField="y">
		<Question><TranslatedText>Open Materials Badge 10e. Does the submission system ask authors whether they wish to be considered for the &quot;Open Materials&quot; badge? Answer “Yes” if the submission system asks authors to affirm or provide a statement (e.g., in an “Open Practices Disclosure Form”) that they achieved the criteria for a digital badge accompanying the article to signify that they have shared their materials in a repository.).</TranslatedText><redcap:FormattedTranslatedText>&lt;div class=&quot;rich-text-field-label&quot;&gt;&lt;p&gt;&lt;em&gt;Open Materials Badge&lt;/em&gt;&lt;/p&gt; &lt;p&gt;10e. Does the submission system ask authors whether they wish to be considered for the &quot;Open Materials&quot; badge?&lt;/p&gt; &lt;p&gt;&lt;span style=&quot;font-weight: normal;&quot;&gt;Answer “Yes” if the submission system asks authors to affirm or provide a statement (e.g., in an “Open Practices Disclosure Form”) that they achieved the criteria for a digital badge accompanying the article to signify that they have shared their materials in a repository.).&lt;/span&gt;&lt;/p&gt;&lt;/div&gt;</redcap:FormattedTranslatedText></Question>
		<CodeListRef CodeListOID="pro_10e_open_mtrls.choices"/>
	</ItemDef>
	<ItemDef OID="pro_10f_req2ind_open_mtrls" Name="pro_10f_req2ind_open_mtrls" DataType="boolean" Length="1" redcap:Variable="pro_10f_req2ind_open_mtrls" redcap:FieldType="yesno" redcap:RequiredField="y" redcap:BranchingLogic="[pro_10e_open_mtrls] = &#039;1&#039;">
		<Question><TranslatedText>10f. Are authors required to indicate whether they wish to be considered for the &quot;Open Materials&quot; badge? Answer “Yes” if this information is required for one or more types of studies (e.g., clinical trials).ared their materials in a repository.</TranslatedText><redcap:FormattedTranslatedText>&lt;div class=&quot;rich-text-field-label&quot;&gt;&lt;p&gt;10f. Are authors &lt;u&gt;required to&lt;/u&gt; indicate whether they wish to be considered for the &quot;Open Materials&quot; badge?&lt;/p&gt; &lt;p&gt;&lt;span style=&quot;font-weight: normal;&quot;&gt;Answer “Yes” if this information is required for one or more types of studies (e.g., clinical trials).ared their materials in a repository.&lt;/span&gt;&lt;/p&gt;&lt;/div&gt;</redcap:FormattedTranslatedText></Question>
		<CodeListRef CodeListOID="pro_10f_req2ind_open_mtrls.choices"/>
	</ItemDef>
	<ItemDef OID="pro_10g_open_sci_text" Name="pro_10g_open_sci_text" DataType="text" Length="999" redcap:Variable="pro_10g_open_sci_text" redcap:FieldType="textarea">
		<Question><TranslatedText>10g. Directly copy and paste questions about OPEN SCIENCE BADGES from the submission system. Copy verbatim text and use quotation marks; do not otherwise edit the text (e.g., there is no need to remove line breaks or to edit characters that do not copy correctly).</TranslatedText><redcap:FormattedTranslatedText>&lt;div class=&quot;rich-text-field-label&quot;&gt;&lt;p&gt;10g. Directly copy and paste questions about OPEN SCIENCE BADGES from the submission system.&lt;/p&gt; &lt;p&gt;&lt;span style=&quot;font-weight: normal;&quot;&gt;Copy verbatim text and use quotation marks; do not otherwise edit the text (e.g., there is no need to remove line breaks or to edit characters that do not copy correctly).&lt;/span&gt;&lt;/p&gt;&lt;/div&gt;</redcap:FormattedTranslatedText></Question>
	</ItemDef>
	<ItemDef OID="verify_assign_sheet___1" Name="verify_assign_sheet___1" DataType="boolean" Length="1" redcap:Variable="verify_assign_sheet" redcap:FieldType="checkbox">
		<Question><TranslatedText>  Please check the box after changing &quot;Rater status&quot; in procedure assignment sheet (link below) from &quot;Assigned&quot; to &quot;Complete&quot;. https://docs.google.com/spreadsheets/d/1rb8tIpsDws4ShkiCO0QnFfsxN_IZ6wQy8s6-6e-EYgY/edit#gid=91335080  </TranslatedText><redcap:FormattedTranslatedText>&lt;div class=&quot;rich-text-field-label&quot;&gt;&lt;p&gt; &lt;/p&gt; &lt;p&gt;Please check the box after changing &quot;Rater status&quot; in procedure assignment sheet (link below) from &lt;font color=&quot;blue&quot;&gt;&quot;Assigned&quot; to &quot;Complete&quot;.&lt;/p&gt; &lt;p&gt;&lt;span style=&quot;font-weight: normal;&quot;&gt;&lt;a href=&quot;https://docs.google.com/spreadsheets/d/1rb8tIpsDws4ShkiCO0QnFfsxN_IZ6wQy8s6-6e-EYgY/edit#gid=91335080&quot; target=&quot;_blank&quot; rel=&quot;noopener&quot;&gt;https://docs.google.com/spreadsheets/d/1rb8tIpsDws4ShkiCO0QnFfsxN_IZ6wQy8s6-6e-EYgY/edit#gid=91335080&lt;/a&gt;&lt;/span&gt;&lt;/p&gt; &lt;p&gt; &lt;/p&gt;&lt;/div&gt;</redcap:FormattedTranslatedText></Question>
		<CodeListRef CodeListOID="verify_assign_sheet___1.choices"/>
	</ItemDef>
	<ItemDef OID="comment_box_2" Name="comment_box_2" DataType="text" Length="999" redcap:Variable="comment_box_2" redcap:FieldType="textarea">
		<Question><TranslatedText>Enter any comments about using this form or questions about rating this journal’s procedure.</TranslatedText><redcap:FormattedTranslatedText>&lt;div class=&quot;rich-text-field-label&quot;&gt;&lt;p&gt;Enter any comments about using this form or questions about rating this journal’s procedure.&lt;/p&gt;&lt;/div&gt;</redcap:FormattedTranslatedText></Question>
	</ItemDef>
	<ItemDef OID="trust_procedure_evaluation_form_complete" Name="trust_procedure_evaluation_form_complete" DataType="text" Length="1" redcap:Variable="trust_procedure_evaluation_form_complete" redcap:FieldType="select" redcap:SectionHeader="Form Status">
		<Question><TranslatedText>Complete?</TranslatedText></Question>
		<CodeListRef CodeListOID="trust_procedure_evaluation_form_complete.choices"/>
	</ItemDef>
	<CodeList OID="username.choices" Name="username" DataType="text" redcap:Variable="username">
		<CodeListItem CodedValue="1"><Decode><TranslatedText>Rater_1_name</TranslatedText></Decode></CodeListItem>
		<CodeListItem CodedValue="2"><Decode><TranslatedText>Rater_2_name</TranslatedText></Decode></CodeListItem>
	</CodeList>
	<CodeList OID="jrnlname.choices" Name="jrnlname" DataType="text" redcap:Variable="jrnlname">
		<CodeListItem CodedValue="1"><Decode><TranslatedText>Journal_names</TranslatedText></Decode></CodeListItem>
	</CodeList>
	<CodeList OID="sub_system.choices" Name="sub_system" DataType="text" redcap:Variable="sub_system">
		<CodeListItem CodedValue="1"><Decode><TranslatedText>ScholarOne</TranslatedText></Decode></CodeListItem>
		<CodeListItem CodedValue="2"><Decode><TranslatedText>Editorial Manager</TranslatedText></Decode></CodeListItem>
		<CodeListItem CodedValue="3"><Decode><TranslatedText>EVISE</TranslatedText></Decode></CodeListItem>
		<CodeListItem CodedValue="4"><Decode><TranslatedText>Elsevier Editorial System</TranslatedText></Decode></CodeListItem>
		<CodeListItem CodedValue="5"><Decode><TranslatedText>Other</TranslatedText></Decode></CodeListItem>
	</CodeList>
	<CodeList OID="pro_1a_data_citation.choices" Name="pro_1a_data_citation" DataType="boolean" redcap:Variable="pro_1a_data_citation">
		<CodeListItem CodedValue="1"><Decode><TranslatedText>Yes</TranslatedText></Decode></CodeListItem>
		<CodeListItem CodedValue="0"><Decode><TranslatedText>No</TranslatedText></Decode></CodeListItem>
	</CodeList>
	<CodeList OID="pro_1b_data_cit_confirm.choices" Name="pro_1b_data_cit_confirm" DataType="boolean" redcap:Variable="pro_1b_data_cit_confirm">
		<CodeListItem CodedValue="1"><Decode><TranslatedText>Yes</TranslatedText></Decode></CodeListItem>
		<CodeListItem CodedValue="0"><Decode><TranslatedText>No</TranslatedText></Decode></CodeListItem>
	</CodeList>
	<CodeList OID="pro_2a_data_link.choices" Name="pro_2a_data_link" DataType="boolean" redcap:Variable="pro_2a_data_link">
		<CodeListItem CodedValue="1"><Decode><TranslatedText>Yes</TranslatedText></Decode></CodeListItem>
		<CodeListItem CodedValue="0"><Decode><TranslatedText>No</TranslatedText></Decode></CodeListItem>
	</CodeList>
	<CodeList OID="pro_2b_req_data_link.choices" Name="pro_2b_req_data_link" DataType="boolean" redcap:Variable="pro_2b_req_data_link">
		<CodeListItem CodedValue="1"><Decode><TranslatedText>Yes</TranslatedText></Decode></CodeListItem>
		<CodeListItem CodedValue="0"><Decode><TranslatedText>No</TranslatedText></Decode></CodeListItem>
	</CodeList>
	<CodeList OID="pro_2c_data_pub.choices" Name="pro_2c_data_pub" DataType="boolean" redcap:Variable="pro_2c_data_pub">
		<CodeListItem CodedValue="1"><Decode><TranslatedText>Yes</TranslatedText></Decode></CodeListItem>
		<CodeListItem CodedValue="0"><Decode><TranslatedText>No</TranslatedText></Decode></CodeListItem>
	</CodeList>
	<CodeList OID="pro_2d_data_req_to_ind.choices" Name="pro_2d_data_req_to_ind" DataType="boolean" redcap:Variable="pro_2d_data_req_to_ind">
		<CodeListItem CodedValue="1"><Decode><TranslatedText>Yes</TranslatedText></Decode></CodeListItem>
		<CodeListItem CodedValue="0"><Decode><TranslatedText>No</TranslatedText></Decode></CodeListItem>
	</CodeList>
	<CodeList OID="pro_2e_data_incld_field.choices" Name="pro_2e_data_incld_field" DataType="boolean" redcap:Variable="pro_2e_data_incld_field">
		<CodeListItem CodedValue="1"><Decode><TranslatedText>Yes</TranslatedText></Decode></CodeListItem>
		<CodeListItem CodedValue="0"><Decode><TranslatedText>No</TranslatedText></Decode></CodeListItem>
	</CodeList>
	<CodeList OID="pro_2f_req_upload.choices" Name="pro_2f_req_upload" DataType="boolean" redcap:Variable="pro_2f_req_upload">
		<CodeListItem CodedValue="1"><Decode><TranslatedText>Yes</TranslatedText></Decode></CodeListItem>
		<CodeListItem CodedValue="0"><Decode><TranslatedText>No</TranslatedText></Decode></CodeListItem>
	</CodeList>
	<CodeList OID="pro_3a_code_link.choices" Name="pro_3a_code_link" DataType="boolean" redcap:Variable="pro_3a_code_link">
		<CodeListItem CodedValue="1"><Decode><TranslatedText>Yes</TranslatedText></Decode></CodeListItem>
		<CodeListItem CodedValue="0"><Decode><TranslatedText>No</TranslatedText></Decode></CodeListItem>
	</CodeList>
	<CodeList OID="pro_3b_code_req_link.choices" Name="pro_3b_code_req_link" DataType="boolean" redcap:Variable="pro_3b_code_req_link">
		<CodeListItem CodedValue="1"><Decode><TranslatedText>Yes</TranslatedText></Decode></CodeListItem>
		<CodeListItem CodedValue="0"><Decode><TranslatedText>No</TranslatedText></Decode></CodeListItem>
	</CodeList>
	<CodeList OID="pro_3c_code_public.choices" Name="pro_3c_code_public" DataType="boolean" redcap:Variable="pro_3c_code_public">
		<CodeListItem CodedValue="1"><Decode><TranslatedText>Yes</TranslatedText></Decode></CodeListItem>
		<CodeListItem CodedValue="0"><Decode><TranslatedText>No</TranslatedText></Decode></CodeListItem>
	</CodeList>
	<CodeList OID="pro_3d_code_req_to_ind.choices" Name="pro_3d_code_req_to_ind" DataType="boolean" redcap:Variable="pro_3d_code_req_to_ind">
		<CodeListItem CodedValue="1"><Decode><TranslatedText>Yes</TranslatedText></Decode></CodeListItem>
		<CodeListItem CodedValue="0"><Decode><TranslatedText>No</TranslatedText></Decode></CodeListItem>
	</CodeList>
	<CodeList OID="pro_3e_code_field.choices" Name="pro_3e_code_field" DataType="boolean" redcap:Variable="pro_3e_code_field">
		<CodeListItem CodedValue="1"><Decode><TranslatedText>Yes</TranslatedText></Decode></CodeListItem>
		<CodeListItem CodedValue="0"><Decode><TranslatedText>No</TranslatedText></Decode></CodeListItem>
	</CodeList>
	<CodeList OID="pro_3f_code_req_upload.choices" Name="pro_3f_code_req_upload" DataType="boolean" redcap:Variable="pro_3f_code_req_upload">
		<CodeListItem CodedValue="1"><Decode><TranslatedText>Yes</TranslatedText></Decode></CodeListItem>
		<CodeListItem CodedValue="0"><Decode><TranslatedText>No</TranslatedText></Decode></CodeListItem>
	</CodeList>
	<CodeList OID="pro_4a_mtrls_link.choices" Name="pro_4a_mtrls_link" DataType="boolean" redcap:Variable="pro_4a_mtrls_link">
		<CodeListItem CodedValue="1"><Decode><TranslatedText>Yes</TranslatedText></Decode></CodeListItem>
		<CodeListItem CodedValue="0"><Decode><TranslatedText>No</TranslatedText></Decode></CodeListItem>
	</CodeList>
	<CodeList OID="pro_4b_mtrls_req_link.choices" Name="pro_4b_mtrls_req_link" DataType="boolean" redcap:Variable="pro_4b_mtrls_req_link">
		<CodeListItem CodedValue="1"><Decode><TranslatedText>Yes</TranslatedText></Decode></CodeListItem>
		<CodeListItem CodedValue="0"><Decode><TranslatedText>No</TranslatedText></Decode></CodeListItem>
	</CodeList>
	<CodeList OID="pro_4c_mtrls_pub.choices" Name="pro_4c_mtrls_pub" DataType="boolean" redcap:Variable="pro_4c_mtrls_pub">
		<CodeListItem CodedValue="1"><Decode><TranslatedText>Yes</TranslatedText></Decode></CodeListItem>
		<CodeListItem CodedValue="0"><Decode><TranslatedText>No</TranslatedText></Decode></CodeListItem>
	</CodeList>
	<CodeList OID="pro_4d_mtrls_req_to_ind.choices" Name="pro_4d_mtrls_req_to_ind" DataType="boolean" redcap:Variable="pro_4d_mtrls_req_to_ind">
		<CodeListItem CodedValue="1"><Decode><TranslatedText>Yes</TranslatedText></Decode></CodeListItem>
		<CodeListItem CodedValue="0"><Decode><TranslatedText>No</TranslatedText></Decode></CodeListItem>
	</CodeList>
	<CodeList OID="pro_4e_mtrls_incld_field.choices" Name="pro_4e_mtrls_incld_field" DataType="boolean" redcap:Variable="pro_4e_mtrls_incld_field">
		<CodeListItem CodedValue="1"><Decode><TranslatedText>Yes</TranslatedText></Decode></CodeListItem>
		<CodeListItem CodedValue="0"><Decode><TranslatedText>No</TranslatedText></Decode></CodeListItem>
	</CodeList>
	<CodeList OID="pro_4f_mtrls_req_upload.choices" Name="pro_4f_mtrls_req_upload" DataType="boolean" redcap:Variable="pro_4f_mtrls_req_upload">
		<CodeListItem CodedValue="1"><Decode><TranslatedText>Yes</TranslatedText></Decode></CodeListItem>
		<CodeListItem CodedValue="0"><Decode><TranslatedText>No</TranslatedText></Decode></CodeListItem>
	</CodeList>
	<CodeList OID="pro_5a_gl_checklist.choices" Name="pro_5a_gl_checklist" DataType="boolean" redcap:Variable="pro_5a_gl_checklist">
		<CodeListItem CodedValue="1"><Decode><TranslatedText>Yes</TranslatedText></Decode></CodeListItem>
		<CodeListItem CodedValue="0"><Decode><TranslatedText>No</TranslatedText></Decode></CodeListItem>
	</CodeList>
	<CodeList OID="pro_5b_chklst_req.choices" Name="pro_5b_chklst_req" DataType="boolean" redcap:Variable="pro_5b_chklst_req">
		<CodeListItem CodedValue="1"><Decode><TranslatedText>Yes</TranslatedText></Decode></CodeListItem>
		<CodeListItem CodedValue="0"><Decode><TranslatedText>No</TranslatedText></Decode></CodeListItem>
	</CodeList>
	<CodeList OID="pro_5c_ind_reporting.choices" Name="pro_5c_ind_reporting" DataType="boolean" redcap:Variable="pro_5c_ind_reporting">
		<CodeListItem CodedValue="1"><Decode><TranslatedText>Yes</TranslatedText></Decode></CodeListItem>
		<CodeListItem CodedValue="0"><Decode><TranslatedText>No</TranslatedText></Decode></CodeListItem>
	</CodeList>
	<CodeList OID="pro_5d_gl_req_to_ind.choices" Name="pro_5d_gl_req_to_ind" DataType="boolean" redcap:Variable="pro_5d_gl_req_to_ind">
		<CodeListItem CodedValue="1"><Decode><TranslatedText>Yes</TranslatedText></Decode></CodeListItem>
		<CodeListItem CodedValue="0"><Decode><TranslatedText>No</TranslatedText></Decode></CodeListItem>
	</CodeList>
	<CodeList OID="pro_5e_link_proto.choices" Name="pro_5e_link_proto" DataType="boolean" redcap:Variable="pro_5e_link_proto">
		<CodeListItem CodedValue="1"><Decode><TranslatedText>Yes</TranslatedText></Decode></CodeListItem>
		<CodeListItem CodedValue="0"><Decode><TranslatedText>No</TranslatedText></Decode></CodeListItem>
	</CodeList>
	<CodeList OID="pro_5f_req_to_link.choices" Name="pro_5f_req_to_link" DataType="boolean" redcap:Variable="pro_5f_req_to_link">
		<CodeListItem CodedValue="1"><Decode><TranslatedText>Yes</TranslatedText></Decode></CodeListItem>
		<CodeListItem CodedValue="0"><Decode><TranslatedText>No</TranslatedText></Decode></CodeListItem>
	</CodeList>
	<CodeList OID="pro_5g_proto_avail.choices" Name="pro_5g_proto_avail" DataType="boolean" redcap:Variable="pro_5g_proto_avail">
		<CodeListItem CodedValue="1"><Decode><TranslatedText>Yes</TranslatedText></Decode></CodeListItem>
		<CodeListItem CodedValue="0"><Decode><TranslatedText>No</TranslatedText></Decode></CodeListItem>
	</CodeList>
	<CodeList OID="pro_5h_proto_req_to_ind.choices" Name="pro_5h_proto_req_to_ind" DataType="boolean" redcap:Variable="pro_5h_proto_req_to_ind">
		<CodeListItem CodedValue="1"><Decode><TranslatedText>Yes</TranslatedText></Decode></CodeListItem>
		<CodeListItem CodedValue="0"><Decode><TranslatedText>No</TranslatedText></Decode></CodeListItem>
	</CodeList>
	<CodeList OID="pro_6a_study_reg.choices" Name="pro_6a_study_reg" DataType="boolean" redcap:Variable="pro_6a_study_reg">
		<CodeListItem CodedValue="1"><Decode><TranslatedText>Yes</TranslatedText></Decode></CodeListItem>
		<CodeListItem CodedValue="0"><Decode><TranslatedText>No</TranslatedText></Decode></CodeListItem>
	</CodeList>
	<CodeList OID="pro_6b_req_reg.choices" Name="pro_6b_req_reg" DataType="boolean" redcap:Variable="pro_6b_req_reg">
		<CodeListItem CodedValue="1"><Decode><TranslatedText>Yes</TranslatedText></Decode></CodeListItem>
		<CodeListItem CodedValue="0"><Decode><TranslatedText>No</TranslatedText></Decode></CodeListItem>
	</CodeList>
	<CodeList OID="pro_6c_incl_reg.choices" Name="pro_6c_incl_reg" DataType="boolean" redcap:Variable="pro_6c_incl_reg">
		<CodeListItem CodedValue="1"><Decode><TranslatedText>Yes</TranslatedText></Decode></CodeListItem>
		<CodeListItem CodedValue="0"><Decode><TranslatedText>No</TranslatedText></Decode></CodeListItem>
	</CodeList>
	<CodeList OID="pro_6d_req_to_ind.choices" Name="pro_6d_req_to_ind" DataType="boolean" redcap:Variable="pro_6d_req_to_ind">
		<CodeListItem CodedValue="1"><Decode><TranslatedText>Yes</TranslatedText></Decode></CodeListItem>
		<CodeListItem CodedValue="0"><Decode><TranslatedText>No</TranslatedText></Decode></CodeListItem>
	</CodeList>
	<CodeList OID="pro_6e_prspt_reg.choices" Name="pro_6e_prspt_reg" DataType="boolean" redcap:Variable="pro_6e_prspt_reg">
		<CodeListItem CodedValue="1"><Decode><TranslatedText>Yes</TranslatedText></Decode></CodeListItem>
		<CodeListItem CodedValue="0"><Decode><TranslatedText>No</TranslatedText></Decode></CodeListItem>
	</CodeList>
	<CodeList OID="pro_6f_prspt_req_to_ind.choices" Name="pro_6f_prspt_req_to_ind" DataType="boolean" redcap:Variable="pro_6f_prspt_req_to_ind">
		<CodeListItem CodedValue="1"><Decode><TranslatedText>Yes</TranslatedText></Decode></CodeListItem>
		<CodeListItem CodedValue="0"><Decode><TranslatedText>No</TranslatedText></Decode></CodeListItem>
	</CodeList>
	<CodeList OID="pro_7a_analysis_reg.choices" Name="pro_7a_analysis_reg" DataType="boolean" redcap:Variable="pro_7a_analysis_reg">
		<CodeListItem CodedValue="1"><Decode><TranslatedText>Yes</TranslatedText></Decode></CodeListItem>
		<CodeListItem CodedValue="0"><Decode><TranslatedText>No</TranslatedText></Decode></CodeListItem>
	</CodeList>
	<CodeList OID="pro_7b_analysis_link.choices" Name="pro_7b_analysis_link" DataType="boolean" redcap:Variable="pro_7b_analysis_link">
		<CodeListItem CodedValue="1"><Decode><TranslatedText>Yes</TranslatedText></Decode></CodeListItem>
		<CodeListItem CodedValue="0"><Decode><TranslatedText>No</TranslatedText></Decode></CodeListItem>
	</CodeList>
	<CodeList OID="pro_7c_ind_analy_reg.choices" Name="pro_7c_ind_analy_reg" DataType="boolean" redcap:Variable="pro_7c_ind_analy_reg">
		<CodeListItem CodedValue="1"><Decode><TranslatedText>Yes</TranslatedText></Decode></CodeListItem>
		<CodeListItem CodedValue="0"><Decode><TranslatedText>No</TranslatedText></Decode></CodeListItem>
	</CodeList>
	<CodeList OID="pro_7d_analy_req_toind.choices" Name="pro_7d_analy_req_toind" DataType="boolean" redcap:Variable="pro_7d_analy_req_toind">
		<CodeListItem CodedValue="1"><Decode><TranslatedText>Yes</TranslatedText></Decode></CodeListItem>
		<CodeListItem CodedValue="0"><Decode><TranslatedText>No</TranslatedText></Decode></CodeListItem>
	</CodeList>
	<CodeList OID="pro_7e_ind_prspt_reg.choices" Name="pro_7e_ind_prspt_reg" DataType="boolean" redcap:Variable="pro_7e_ind_prspt_reg">
		<CodeListItem CodedValue="1"><Decode><TranslatedText>Yes</TranslatedText></Decode></CodeListItem>
		<CodeListItem CodedValue="0"><Decode><TranslatedText>No</TranslatedText></Decode></CodeListItem>
	</CodeList>
	<CodeList OID="pro_7f_req_to_proceed.choices" Name="pro_7f_req_to_proceed" DataType="boolean" redcap:Variable="pro_7f_req_to_proceed">
		<CodeListItem CodedValue="1"><Decode><TranslatedText>Yes</TranslatedText></Decode></CodeListItem>
		<CodeListItem CodedValue="0"><Decode><TranslatedText>No</TranslatedText></Decode></CodeListItem>
	</CodeList>
	<CodeList OID="pro_7g_upload_field.choices" Name="pro_7g_upload_field" DataType="boolean" redcap:Variable="pro_7g_upload_field">
		<CodeListItem CodedValue="1"><Decode><TranslatedText>Yes</TranslatedText></Decode></CodeListItem>
		<CodeListItem CodedValue="0"><Decode><TranslatedText>No</TranslatedText></Decode></CodeListItem>
	</CodeList>
	<CodeList OID="pro_7h_req_to_upload.choices" Name="pro_7h_req_to_upload" DataType="boolean" redcap:Variable="pro_7h_req_to_upload">
		<CodeListItem CodedValue="1"><Decode><TranslatedText>Yes</TranslatedText></Decode></CodeListItem>
		<CodeListItem CodedValue="0"><Decode><TranslatedText>No</TranslatedText></Decode></CodeListItem>
	</CodeList>
	<CodeList OID="pro_8a_ind_repl.choices" Name="pro_8a_ind_repl" DataType="boolean" redcap:Variable="pro_8a_ind_repl">
		<CodeListItem CodedValue="1"><Decode><TranslatedText>Yes</TranslatedText></Decode></CodeListItem>
		<CodeListItem CodedValue="0"><Decode><TranslatedText>No</TranslatedText></Decode></CodeListItem>
	</CodeList>
	<CodeList OID="pro_8b_repl_req_toind.choices" Name="pro_8b_repl_req_toind" DataType="boolean" redcap:Variable="pro_8b_repl_req_toind">
		<CodeListItem CodedValue="1"><Decode><TranslatedText>Yes</TranslatedText></Decode></CodeListItem>
		<CodeListItem CodedValue="0"><Decode><TranslatedText>No</TranslatedText></Decode></CodeListItem>
	</CodeList>
	<CodeList OID="pro_8c_blind_rev.choices" Name="pro_8c_blind_rev" DataType="boolean" redcap:Variable="pro_8c_blind_rev">
		<CodeListItem CodedValue="1"><Decode><TranslatedText>Yes</TranslatedText></Decode></CodeListItem>
		<CodeListItem CodedValue="0"><Decode><TranslatedText>No</TranslatedText></Decode></CodeListItem>
	</CodeList>
	<CodeList OID="pro_8d_blind_req_ind.choices" Name="pro_8d_blind_req_ind" DataType="boolean" redcap:Variable="pro_8d_blind_req_ind">
		<CodeListItem CodedValue="1"><Decode><TranslatedText>Yes</TranslatedText></Decode></CodeListItem>
		<CodeListItem CodedValue="0"><Decode><TranslatedText>No</TranslatedText></Decode></CodeListItem>
	</CodeList>
	<CodeList OID="pro_8e_reg_rep_field.choices" Name="pro_8e_reg_rep_field" DataType="boolean" redcap:Variable="pro_8e_reg_rep_field">
		<CodeListItem CodedValue="1"><Decode><TranslatedText>Yes</TranslatedText></Decode></CodeListItem>
		<CodeListItem CodedValue="0"><Decode><TranslatedText>No</TranslatedText></Decode></CodeListItem>
	</CodeList>
	<CodeList OID="pro_8f_reg_rep_req2ind.choices" Name="pro_8f_reg_rep_req2ind" DataType="boolean" redcap:Variable="pro_8f_reg_rep_req2ind">
		<CodeListItem CodedValue="1"><Decode><TranslatedText>Yes</TranslatedText></Decode></CodeListItem>
		<CodeListItem CodedValue="0"><Decode><TranslatedText>No</TranslatedText></Decode></CodeListItem>
	</CodeList>
	<CodeList OID="pro_9a_out_rep.choices" Name="pro_9a_out_rep" DataType="boolean" redcap:Variable="pro_9a_out_rep">
		<CodeListItem CodedValue="1"><Decode><TranslatedText>Yes</TranslatedText></Decode></CodeListItem>
		<CodeListItem CodedValue="0"><Decode><TranslatedText>No</TranslatedText></Decode></CodeListItem>
	</CodeList>
	<CodeList OID="pro_9b_req_out_rep.choices" Name="pro_9b_req_out_rep" DataType="boolean" redcap:Variable="pro_9b_req_out_rep">
		<CodeListItem CodedValue="1"><Decode><TranslatedText>Yes</TranslatedText></Decode></CodeListItem>
		<CodeListItem CodedValue="0"><Decode><TranslatedText>No</TranslatedText></Decode></CodeListItem>
	</CodeList>
	<CodeList OID="pro_9c_field_brev.choices" Name="pro_9c_field_brev" DataType="boolean" redcap:Variable="pro_9c_field_brev">
		<CodeListItem CodedValue="1"><Decode><TranslatedText>Yes</TranslatedText></Decode></CodeListItem>
		<CodeListItem CodedValue="0"><Decode><TranslatedText>No</TranslatedText></Decode></CodeListItem>
	</CodeList>
	<CodeList OID="pro_9d_brev_req2ind.choices" Name="pro_9d_brev_req2ind" DataType="boolean" redcap:Variable="pro_9d_brev_req2ind">
		<CodeListItem CodedValue="1"><Decode><TranslatedText>Yes</TranslatedText></Decode></CodeListItem>
		<CodeListItem CodedValue="0"><Decode><TranslatedText>No</TranslatedText></Decode></CodeListItem>
	</CodeList>
	<CodeList OID="pro_9e_reg_rep.choices" Name="pro_9e_reg_rep" DataType="boolean" redcap:Variable="pro_9e_reg_rep">
		<CodeListItem CodedValue="1"><Decode><TranslatedText>Yes</TranslatedText></Decode></CodeListItem>
		<CodeListItem CodedValue="0"><Decode><TranslatedText>No</TranslatedText></Decode></CodeListItem>
	</CodeList>
	<CodeList OID="pro_9f_reg_rep_req2ind.choices" Name="pro_9f_reg_rep_req2ind" DataType="boolean" redcap:Variable="pro_9f_reg_rep_req2ind">
		<CodeListItem CodedValue="1"><Decode><TranslatedText>Yes</TranslatedText></Decode></CodeListItem>
		<CodeListItem CodedValue="0"><Decode><TranslatedText>No</TranslatedText></Decode></CodeListItem>
	</CodeList>
	<CodeList OID="pro_10a_prereg_badg.choices" Name="pro_10a_prereg_badg" DataType="boolean" redcap:Variable="pro_10a_prereg_badg">
		<CodeListItem CodedValue="1"><Decode><TranslatedText>Yes</TranslatedText></Decode></CodeListItem>
		<CodeListItem CodedValue="0"><Decode><TranslatedText>No</TranslatedText></Decode></CodeListItem>
	</CodeList>
	<CodeList OID="pro_10b_wish_badge.choices" Name="pro_10b_wish_badge" DataType="boolean" redcap:Variable="pro_10b_wish_badge">
		<CodeListItem CodedValue="1"><Decode><TranslatedText>Yes</TranslatedText></Decode></CodeListItem>
		<CodeListItem CodedValue="0"><Decode><TranslatedText>No</TranslatedText></Decode></CodeListItem>
	</CodeList>
	<CodeList OID="pro_10c_open_data.choices" Name="pro_10c_open_data" DataType="boolean" redcap:Variable="pro_10c_open_data">
		<CodeListItem CodedValue="1"><Decode><TranslatedText>Yes</TranslatedText></Decode></CodeListItem>
		<CodeListItem CodedValue="0"><Decode><TranslatedText>No</TranslatedText></Decode></CodeListItem>
	</CodeList>
	<CodeList OID="pro_10d_req2ind_open_data.choices" Name="pro_10d_req2ind_open_data" DataType="boolean" redcap:Variable="pro_10d_req2ind_open_data">
		<CodeListItem CodedValue="1"><Decode><TranslatedText>Yes</TranslatedText></Decode></CodeListItem>
		<CodeListItem CodedValue="0"><Decode><TranslatedText>No</TranslatedText></Decode></CodeListItem>
	</CodeList>
	<CodeList OID="pro_10e_open_mtrls.choices" Name="pro_10e_open_mtrls" DataType="boolean" redcap:Variable="pro_10e_open_mtrls">
		<CodeListItem CodedValue="1"><Decode><TranslatedText>Yes</TranslatedText></Decode></CodeListItem>
		<CodeListItem CodedValue="0"><Decode><TranslatedText>No</TranslatedText></Decode></CodeListItem>
	</CodeList>
	<CodeList OID="pro_10f_req2ind_open_mtrls.choices" Name="pro_10f_req2ind_open_mtrls" DataType="boolean" redcap:Variable="pro_10f_req2ind_open_mtrls">
		<CodeListItem CodedValue="1"><Decode><TranslatedText>Yes</TranslatedText></Decode></CodeListItem>
		<CodeListItem CodedValue="0"><Decode><TranslatedText>No</TranslatedText></Decode></CodeListItem>
	</CodeList>
	<CodeList OID="verify_assign_sheet___1.choices" Name="verify_assign_sheet___1" DataType="boolean" redcap:Variable="verify_assign_sheet" redcap:CheckboxChoices="1, Completed">
		<CodeListItem CodedValue="1"><Decode><TranslatedText>Checked</TranslatedText></Decode></CodeListItem>
		<CodeListItem CodedValue="0"><Decode><TranslatedText>Unchecked</TranslatedText></Decode></CodeListItem>
	</CodeList>
	<CodeList OID="trust_procedure_evaluation_form_complete.choices" Name="trust_procedure_evaluation_form_complete" DataType="text" redcap:Variable="trust_procedure_evaluation_form_complete">
		<CodeListItem CodedValue="0"><Decode><TranslatedText>Incomplete</TranslatedText></Decode></CodeListItem>
		<CodeListItem CodedValue="1"><Decode><TranslatedText>Unverified</TranslatedText></Decode></CodeListItem>
		<CodeListItem CodedValue="2"><Decode><TranslatedText>Complete</TranslatedText></Decode></CodeListItem>
	</CodeList>
</MetaDataVersion>
</Study>
</ODM>
